# Supplementary material for: A CRISPRi Gene Regulation System for Bifidobacteria
Source: Microb Biotechnol. 2025 Nov 6;18(11):e70260. doi: 10.1111/1751-7915.70260 (PMC12592239; doi:10.1111/1751-7915.70260)
Supplement: Supplementary file 2 — Table S5: Putative Sth1 gRNA target sites in the B. breve UCC2003 genome. [file MBT2-18-e70260-s001.xlsx]

## Sheet: Sheet1
target	target_name	sgRNA_name	sgRNA Sequence	sgRNA PAM	sgRNA GC%	CDS length (bp)	Distance to start codon (bp)
Bbr_0001	dnaA	Bbr_001	GCTTGATTTCCACATCGGTGGT	AAAGAAG	50	1467	1160
Bbr_0001	dnaA	Bbr_002	GCGGTCAGAGTGCTGTTGCGCT	TAAGAAG	63.6364	1467	72
Bbr_0001	dnaA	Bbr_003	GATGCAGCGAATTGAACGTATG	GAAGAAC	45.4545	1467	812
Bbr_0001	dnaA	Bbr_004	CCGTTCATTGCGGCAATCATGC	GCAGAAT	54.5455	1467	978
Bbr_0001	dnaA	Bbr_005	CGACGATATCCTCAAACGTCAA	GTGGAAG	45.4545	1467	1220
Bbr_0001	dnaA	Bbr_006	CTTGATGCAGCGAATTGAACGT	ATGGAAG	45.4545	1467	815
Bbr_0001	dnaA	Bbr_007	AATAAAGTCGTTGGTGAATTCC	TCGGAAG	36.3636	1467	655
Bbr_0001	dnaA	Bbr_008	GTGAAACGTTCGGCAATAAGAT	CCAGAAC	40.9091	1467	1026
Bbr_0001	dnaA	Bbr_009	CACGGTCAGGCCGGATTCAAAG	CGGGAAA	59.0909	1467	913
Bbr_0001	dnaA	Bbr_010	GGCAGCTTCGATTGTGGGGTCA	CCGGAAA	59.0909	1467	19
Bbr_0001	dnaA	Bbr_011	CATTTTGTCGCCAATACGGGTG	CAAGCAT	50	1467	1378
Bbr_0001	dnaA	Bbr_012	GCCGAAATCAGTGAGAGTCGGC	GAAGCAT	59.0909	1467	319
Bbr_0001	dnaA	Bbr_013	AAGGCGTAATTGCCGATGGCGT	TGAGCAA	54.5455	1467	591
Bbr_0001	dnaA	Bbr_014	CCAGAGTGGCTTCCTTGCCGCC	TAGGAAC	68.1818	1467	779
Bbr_0001	dnaA	Bbr_015	GAGCAAATGTGTTTTGCCCAAA	CCGGAAC	40.9091	1467	568
Bbr_0001	dnaA	Bbr_016	CGCGCGAAGCGATTAGAGTCAC	CGGGAAC	59.0909	1467	474
Bbr_0001	dnaA	Bbr_017	TGCGCGGCACTACTTTGAACGC	GGGGAAC	59.0909	1467	257
Bbr_0001	dnaA	Bbr_018	ATGGTTGAGCCGAACACACCTT	CAGGAAC	50	1467	129
Bbr_0001	dnaA	Bbr_019	GCGAGATACATGGCTATCTGTC	GGGGAAT	50	1467	1275
Bbr_0001	dnaA	Bbr_020	GCAATAAGATCCAGAACGTCAT	TGGGAAT	40.9091	1467	1014
Bbr_0001	dnaA	Bbr_021	ACAGAGAACTGCTGTTCAACAG	CAGGAAT	45.4545	1467	378
Bbr_0001	dnaA	Bbr_022	CCTAGGAACTGAATATCATCAA	TAAGCAG	36.3636	1467	759
Bbr_0001	dnaA	Bbr_023	CGGCACAGAGAACTGCTGTTCA	ACAGCAG	54.5455	1467	382
Bbr_0001	dnaA	Bbr_024	TCCAGAGTGGCTTCCTTGCCGC	CTAGGAA	63.6364	1467	780
Bbr_0001	dnaA	Bbr_025	CACAGAGAACTGCTGTTCAACA	GCAGGAA	45.4545	1467	379
Bbr_0001	dnaA	Bbr_026	GATGGTTGAGCCGAACACACCT	TCAGGAA	54.5455	1467	130
Bbr_0002	dnaN	Bbr_027	CGCAGCGACTTGGTGATATCAG	CCAGAAG	54.5455	1125	225
Bbr_0002	dnaN	Bbr_028	GCGGATGTTCTGGTGTTCGTCC	AGAGAAC	59.0909	1125	619
Bbr_0002	dnaN	Bbr_029	CGGAAATCTCGTAATTGAATGC	AGAGAAC	40.9091	1125	137
Bbr_0002	dnaN	Bbr_030	ATGGCTTCAAGTTTTACGCCAG	CGAGAAT	45.4545	1125	93
Bbr_0002	dnaN	Bbr_031	AGGTGAACGCGGCACGAGCCAA	ACGGAAG	63.6364	1125	521
Bbr_0002	dnaN	Bbr_032	GTGATATCAGCCAGAAGCTTGC	CCAGAAC	50	1125	213
Bbr_0002	dnaN	Bbr_033	ACCAGCTTCGATGTGGTGACGA	GCGGAAA	54.5455	1125	160
Bbr_0002	dnaN	Bbr_034	AAAGTTTGGGCATCAACTTGGC	CGAGCAT	45.4545	1125	375
Bbr_0002	dnaN	Bbr_035	ACGCGACCGGCATTTTCAAAAC	CGAGCAA	50	1125	675
Bbr_0002	dnaN	Bbr_036	TCCAGAGAACGAGCCACGTCCT	TGAGCAA	59.0909	1125	600
Bbr_0002	dnaN	Bbr_037	TTCATTGGCTTGCGCTTCGTCG	GCGGAAC	54.5455	1125	892
Bbr_0002	dnaN	Bbr_038	CGGCGAACAAGCGGTCGACAGC	CGGGAAC	68.1818	1125	731
Bbr_0002	dnaN	Bbr_039	AGGTCATGATGACTTTGTCGTC	CTGGAAC	45.4545	1125	482
Bbr_0002	dnaN	Bbr_040	CAGAAGCTTGCCCAGAACCAGA	GCGGAAC	54.5455	1125	202
Bbr_0002	dnaN	Bbr_041	GTAGCGGTAGTCCATCGATTCA	TCGGAAT	50	1125	1075
Bbr_0002	dnaN	Bbr_042	CAGCTGTTAAAGCGCATCGGCA	CCAGCAG	54.5455	1125	1104
Bbr_0002	dnaN	Bbr_043	AGAGCCACACGGCTAATGGCGT	CAAGCAG	59.0909	1125	798
Bbr_0003	recF	Bbr_044	TGATCTTGCCGGCGCGCAAAAT	CCAGAAT	54.5455	1107	963
Bbr_0003	recF	Bbr_045	CCACTTCTCCAGGGTAGATGCG	CTGGAAA	59.0909	1107	716
Bbr_0003	recF	Bbr_046	GTTTGGCCGCGTTCGATAAGCG	GCAGCAT	59.0909	1107	126
Bbr_0003	recF	Bbr_047	GATGCGTGCCCGATTCGCGCCG	CGAGCAT	72.7273	1107	223
Bbr_0003	recF	Bbr_048	ACCCGATACCAATCTCTGGTCT	TCAGGAG	50	1107	313
Bbr_0003	recF	Bbr_049	TCAAGCTGGGCGAACACATCAT	CAAGGAT	50	1107	915
Bbr_0003	recF	Bbr_050	GTTGAGCAACGTTCGCCGGGCA	CCAGGAT	63.6364	1107	343
Bbr_0003	recF	Bbr_051	TTGCCCAAGCCGTTCTTGCCGA	CCAGGAT	59.0909	1107	36
Bbr_0003	recF	Bbr_052	GGCGAATTCGCGGGCTGGCATA	TCAGCAA	63.6364	1107	796
Bbr_0003	recF	Bbr_053	TACAGCGCGGCAAACGGCTCAG	CCAGCAA	63.6364	1107	585
Bbr_0003	recF	Bbr_054	TTCGCGCTGGCGCCAAGCTGCT	TCAGCAA	68.1818	1107	450
Bbr_0003	recF	Bbr_055	TCCAGCAGGGCTCCGGCTTGGT	TGAGCAA	68.1818	1107	363
Bbr_0003	recF	Bbr_056	GGCCCAATCTCTGGCGTATCAC	TTGGAAT	59.0909	1107	872
Bbr_0003	recF	Bbr_057	TCTTCAGGAGTAAACGAAACGC	TGGGAAT	45.4545	1107	294
Bbr_0003	recF	Bbr_058	AACGACTGCATATAGCCGGGTT	CCAGCAG	50	1107	384
Bbr_0004	Bbr_0004	Bbr_059	CTGCGAATGGTATCGGTCAGTT	GCGGAAT	50	471	366
Bbr_0005	gyrB1	Bbr_060	CCACTTCGTCGCCCATCAGCAT	CGAGAAG	59.0909	2091	2012
Bbr_0005	gyrB1	Bbr_061	TTTCAAAGATCTTCGGGTCGGC	CCAGAAG	50	2091	614
Bbr_0005	gyrB1	Bbr_062	TGATCATCGGACGCATGTAGCG	GAAGAAC	54.5455	2091	1712
Bbr_0005	gyrB1	Bbr_063	GCATCCTCGATGTGTACCTGCT	TCAGAAT	54.5455	2091	1965
Bbr_0005	gyrB1	Bbr_064	CGGTGATCATCGGACGCATGTA	GCGGAAG	54.5455	2091	1715
Bbr_0005	gyrB1	Bbr_065	GTGTTGAGGATCTTGCCTCGCA	GCGGAAG	54.5455	2091	1506
Bbr_0005	gyrB1	Bbr_066	TGACCAGCGAGGTCAGTGCCGC	ACGGAAG	68.1818	2091	1028
Bbr_0005	gyrB1	Bbr_067	GGCTAAGCTTCAGGCCCTTGTT	CAGGAAG	54.5455	2091	692
Bbr_0005	gyrB1	Bbr_068	CCTTGTTCAGGAAGGCCATCTG	TTGGAAG	54.5455	2091	677
Bbr_0005	gyrB1	Bbr_069	GGTCGACATAAGTCTGGGTCCA	GTGGAAG	54.5455	2091	515
Bbr_0005	gyrB1	Bbr_070	CTCGTGGGTGCCGCCTTCAGTG	GTGGAAA	68.1818	2091	994
Bbr_0005	gyrB1	Bbr_071	AGTCCACTGCATGGCGAGTTCA	GCGGAAA	54.5455	2091	925
Bbr_0005	gyrB1	Bbr_072	CGCGGCTCCACTTCGTCGCCCA	TCAGCAT	72.7273	2091	2019
Bbr_0005	gyrB1	Bbr_073	TCCAGGCTGGCACGTTCGGTGT	TGAGGAT	63.6364	2091	1524
Bbr_0005	gyrB1	Bbr_074	TTGAGGATCTTGCCTCGCAGCG	GAAGGAT	59.0909	2091	1503
Bbr_0005	gyrB1	Bbr_075	GACAGGTTCTCGTCCTTGTCTT	TGAGGAT	50	2091	1080
Bbr_0005	gyrB1	Bbr_076	ACCACGCGGATACCGTTGTCCG	GCAGGAT	63.6364	2091	288
Bbr_0005	gyrB1	Bbr_077	GATCGGGTTGCGGCCCTGAATG	GCGGAAC	63.6364	2091	1465
Bbr_0005	gyrB1	Bbr_078	CAGGAAGGCCATCTGTTGGAAG	CGGGAAC	54.5455	2091	670
Bbr_0005	gyrB1	Bbr_079	TCAACACCGGAGACGCCTTCGC	CAGGAAC	63.6364	2091	348
Bbr_0005	gyrB1	Bbr_080	GCCCTGAATGGCGGAACCGCCT	GCGGAAT	68.1818	2091	1453
Bbr_0005	gyrB1	Bbr_081	CCTTCGCCAGGAACCTCATCAA	CCGGAAT	54.5455	2091	333
Bbr_0005	gyrB1	Bbr_082	AGGCTAAGCTTCAGGCCCTTGT	TCAGGAA	54.5455	2091	693
Bbr_0005	gyrB1	Bbr_083	TTCAACACCGGAGACGCCTTCG	CCAGGAA	59.0909	2091	349
Bbr_0006	gyrA1	Bbr_084	CACGTGCTGGCCCTTGGAATCA	CGAGAAC	59.0909	2691	1843
Bbr_0006	gyrA1	Bbr_085	GGTAGACGCGACCCTTGTTCGT	GAAGAAC	59.0909	2691	1787
Bbr_0006	gyrA1	Bbr_086	GGTCTTCGACGTTCATCTCACC	GGAGAAC	54.5455	2691	1583
Bbr_0006	gyrA1	Bbr_087	GCCAGTTGTGCGTGGAGGTCAG	GAAGAAG	63.6364	2691	1754
Bbr_0006	gyrA1	Bbr_088	TCGGCCTGCACCTGATCGATGT	CCAGAAG	59.0909	2691	1353
Bbr_0006	gyrA1	Bbr_089	TTGCGTTGGCGTTCCGGCTTGG	CAAGAAT	63.6364	2691	1485
Bbr_0006	gyrA1	Bbr_090	GCAGCCAGTTGTGCGTGGAGGT	CAGGAAG	63.6364	2691	1757
Bbr_0006	gyrA1	Bbr_091	GACCGAGGATAGTGGCGCCGGT	GGGGAAG	68.1818	2691	767
Bbr_0006	gyrA1	Bbr_092	CGGAGCCGTTGACCAGCAGGTT	CGGGAAG	63.6364	2691	593
Bbr_0006	gyrA1	Bbr_093	ATCCTTTTCTTCGTTGCGTGCG	ATGGAAA	50	2691	2545
Bbr_0006	gyrA1	Bbr_094	CGGCAGAGCACGTTCCACGATG	ACGGAAA	63.6364	2691	184
Bbr_0006	gyrA1	Bbr_095	CGGATCAGGGCGATGACCTCGT	CCAGCAT	63.6364	2691	1281
Bbr_0006	gyrA1	Bbr_096	CGCGGCACGCCGTCGACCAGGG	CCAGCAT	81.8182	2691	1116
Bbr_0006	gyrA1	Bbr_097	TTTTCTTCGTTGCGTGCGATGG	AAAGGAT	50	2691	2541
Bbr_0006	gyrA1	Bbr_098	ACGTTCATCTCACCGGAGAACG	GCAGGAT	54.5455	2691	1575
Bbr_0006	gyrA1	Bbr_099	GTCAGCGTGCGCAGCTGCATGG	CTAGGAT	68.1818	2691	1386
Bbr_0006	gyrA1	Bbr_100	TCGAGAGCCTTGAGGTAGCCCT	GCAGGAT	59.0909	2691	1251
Bbr_0006	gyrA1	Bbr_101	GCCTGTTCGATGCCCTTGTGAC	CGAGGAT	59.0909	2691	786
Bbr_0006	gyrA1	Bbr_102	TGACGGAAAGGGCGTAGGCTAG	GTAGGAT	59.0909	2691	164
Bbr_0006	gyrA1	Bbr_103	GGTGCGCTTGACCTCGTCCACG	TTGGAAC	68.1818	2691	2461
Bbr_0006	gyrA1	Bbr_104	TGGCCAGTAGCTCGTCGCCCTC	GCGGAAC	68.1818	2691	2213
Bbr_0006	gyrA1	Bbr_105	GGCGCAGCTGCTCATCGTTGGC	CTGGAAC	68.1818	2691	2147
Bbr_0006	gyrA1	Bbr_106	CAGCGGGGTCTTCTTGACCTTG	CCGGAAC	59.0909	2691	1966
Bbr_0006	gyrA1	Bbr_107	GGCGGCGGCAGGGTCGTCGCCA	GGGGAAC	81.8182	2691	436
Bbr_0006	gyrA1	Bbr_108	CAGGTTAGCCACGTGCTGGCCC	TTGGAAT	68.1818	2691	1852
Bbr_0006	gyrA1	Bbr_109	GCCACCTCGCGCATGTTGTGCG	GCGGAAT	68.1818	2691	651
Bbr_0006	gyrA1	Bbr_110	ATGGACTCGTCGGGCGCGAATT	GCAGCAG	59.0909	2691	1878
Bbr_0006	gyrA1	Bbr_111	ACGCGACCCTTGTTCGTGAAGA	ACAGCAG	54.5455	2691	1782
Bbr_0006	gyrA1	Bbr_112	TTGATGATGCGAATCAGGTTTT	CCAGCAG	36.3636	2691	729
Bbr_0006	gyrA1	Bbr_113	GCGATGCCGGCGGAGCCGTTGA	CCAGCAG	72.7273	2691	603
Bbr_0006	gyrA1	Bbr_114	CCGAAGTTACCCTGACCGTCGA	CGAGCAG	59.0909	2691	408
Bbr_0006	gyrA1	Bbr_115	AGCAGCCAGTTGTGCGTGGAGG	TCAGGAA	63.6364	2691	1758
Bbr_0007	Bbr_0007	Bbr_116	TGAAAATCACCACTTCGATAAT	GGAGAAG	31.8182	552	446
Bbr_0007	Bbr_0007	Bbr_117	TAAATCAACGCAATAATGGTGG	CCAGAAT	36.3636	552	477
Bbr_0007	Bbr_0007	Bbr_118	ACCGCCAGCATCCAAGCCAGTG	GAAGAAA	63.6364	552	364
Bbr_0007	Bbr_0007	Bbr_119	AAGACCGCCAGCATCCAAGCCA	GTGGAAG	59.0909	552	367
Bbr_0007	Bbr_0007	Bbr_120	GCTGGTAACCTCTTCCGGCTCG	CTGGAAA	63.6364	552	127
Bbr_0007	Bbr_0007	Bbr_121	CACATTCTTCAGATCAAGACCG	CCAGCAT	45.4545	552	382
Bbr_0007	Bbr_0007	Bbr_122	TGGATAATGGCGCCGGCAATCG	AAAGCAT	59.0909	552	264
Bbr_0007	Bbr_0007	Bbr_123	TGACTGAATACACCGACCAAAT	CGAGCAG	40.9091	552	321
Bbr_0007	Bbr_0007	Bbr_124	CTGAATACACCGACCAAATCGA	GCAGCAG	45.4545	552	318
Bbr_0008	Bbr_0008	Bbr_125	TAGCCAAGTTCCTCGCAGACCT	GCAGAAT	54.5455	1014	120
Bbr_0008	Bbr_0008	Bbr_126	GCAGGCGTGACACGGTTGCCGG	CGAGAAT	72.7273	1014	44
Bbr_0008	Bbr_0008	Bbr_127	CGATGAGCTTATTGATATCGGT	GTAGAAC	40.9091	1014	296
Bbr_0008	Bbr_0008	Bbr_128	GTCATCATTGAAACTGATCGAC	TGGGAAA	40.9091	1014	925
Bbr_0008	Bbr_0008	Bbr_129	TCATTGAAACTGATCGACTGGG	AAAGCAT	45.4545	1014	921
Bbr_0008	Bbr_0008	Bbr_130	ATATGCATCTGCTGCGCTGTGG	AGAGCAA	54.5455	1014	258
Bbr_0008	Bbr_0008	Bbr_131	GGCCTGAATCACGCCCACGGCC	AGGGAAT	72.7273	1014	754
Bbr_0008	Bbr_0008	Bbr_132	GTGAAGCCGCTCCAAGCTCTCA	TAGGAAT	59.0909	1014	373
Bbr_0008	Bbr_0008	Bbr_133	GCATTGCTGAGCTCTTCATCAC	TGGGAAT	50	1014	204
Bbr_0008	Bbr_0008	Bbr_134	AAACTGATCGACTGGGAAAGCA	TCAGCAG	45.4545	1014	915
Bbr_0008	Bbr_0008	Bbr_135	CCAGGGAATCAGTGGCCACGAT	AAAGCAG	59.0909	1014	734
Bbr_0008	Bbr_0008	Bbr_136	ACGGAGAGCGTCGGATCGCCGT	TGAGCAG	68.1818	1014	69
Bbr_0008	Bbr_0008	Bbr_137	CGTGAAGCCGCTCCAAGCTCTC	ATAGGAA	63.6364	1014	374
Bbr_0009	Bbr_0009	Bbr_138	GAGCCTTTTCGTCGATCTTCAC	GAAGAAG	50	402	266
Bbr_0009	Bbr_0009	Bbr_139	TGATGATGAATGCCAGCGGCAT	CCAGAAG	50	402	218
Bbr_0009	Bbr_0009	Bbr_140	ATCTTCACGAAGAAGGCGAAGA	TCAGAAA	45.4545	402	252
Bbr_0009	Bbr_0009	Bbr_141	TACCGAGCTGCGGACTCCTTGC	CGAGCAG	63.6364	402	381
Bbr_0010	lacZ1	Bbr_142	GGTCCTCGAGCCAGCTGGCGGA	CGAGAAT	72.7273	3132	641
Bbr_0010	lacZ1	Bbr_143	CGCCGCACTGGGGAGCGTGATC	ATAGAAC	72.7273	3132	107
Bbr_0010	lacZ1	Bbr_144	CGGCAGCTGCCTTGGGTTCCAA	AGAGAAC	63.6364	3132	410
Bbr_0010	lacZ1	Bbr_145	CGCAATCCTCGGCAGCGGTACG	GGAGAAG	68.1818	3132	2789
Bbr_0010	lacZ1	Bbr_146	AACGGAAGATGCCGTGCAGACG	CCAGAAG	59.0909	3132	674
Bbr_0010	lacZ1	Bbr_147	ATGCGGAGGGAACTTCGATGGG	GGAGAAG	59.0909	3132	260
Bbr_0010	lacZ1	Bbr_148	AGGTTTCCTCCGGTCCCAGACC	GTAGAAA	63.6364	3132	2726
Bbr_0010	lacZ1	Bbr_149	CCATCTGGGCGGCCAGCAGACG	CAGGAAG	72.7273	3132	3011
Bbr_0010	lacZ1	Bbr_150	CGCGATCATTGTCGGTCAGCGC	ACGGAAG	63.6364	3132	2417
Bbr_0010	lacZ1	Bbr_151	GAGCCACCAAATCGGTGACCTT	CGGGAAG	54.5455	3132	2096
Bbr_0010	lacZ1	Bbr_152	GGCCGTCTTCGATGGCGAAGTG	GCGGAAG	63.6364	3132	1040
Bbr_0010	lacZ1	Bbr_153	GCTGGGCTTCCAGCTCCACGGA	ACGGAAG	68.1818	3132	695
Bbr_0010	lacZ1	Bbr_154	CGTGCACGAAGTCGCGCATCGA	GTAGAAC	63.6364	3132	1475
Bbr_0010	lacZ1	Bbr_155	GCCAACGTATTGACGCCGTCAC	GCAGAAC	59.0909	3132	597
Bbr_0010	lacZ1	Bbr_156	GCGGGTCGGTAAGCCAGGCCTG	AGAGAAC	72.7273	3132	35
Bbr_0010	lacZ1	Bbr_157	CGCGGTAAACAGACTAGAGGCA	GTGGAAA	54.5455	3132	1981
Bbr_0010	lacZ1	Bbr_158	GCCCATCGAGTGGCTGTATTCG	CAGGAAA	59.0909	3132	1651
Bbr_0010	lacZ1	Bbr_159	CTTCGGCAGCTCATTCTGGTGC	AGAGCAT	59.0909	3132	2971
Bbr_0010	lacZ1	Bbr_160	TCATTCTGGTGCAGAGCATCCT	CAAGCAT	50	3132	2961
Bbr_0010	lacZ1	Bbr_161	GCTGTGCCAGACAGTGTTGCCG	GCAGCAT	63.6364	3132	853
Bbr_0010	lacZ1	Bbr_162	GGCGGCAACGGCGGCAGCAGTG	CCAGCAT	77.2727	3132	814
Bbr_0010	lacZ1	Bbr_163	TATCAACGTAACGCGACGTTTG	GCAGCAT	45.4545	3132	469
Bbr_0010	lacZ1	Bbr_164	CGCAGGCGATCGTACTGCTTGG	GCAGGAT	63.6364	3132	2697
Bbr_0010	lacZ1	Bbr_165	GCCAGCTGGCGGACGAGAATTC	AAAGCAA	63.6364	3132	632
Bbr_0010	lacZ1	Bbr_166	GCCGGCAGCGTCGTATCCCGGC	TGAGCAA	77.2727	3132	232
Bbr_0010	lacZ1	Bbr_167	TCCCGGCTGAGCAAACGCCGCC	TCAGCAA	72.7273	3132	217
Bbr_0010	lacZ1	Bbr_168	TGAGCGGCTGGTCGGCCGGCAC	CTGGAAC	77.2727	3132	3083
Bbr_0010	lacZ1	Bbr_169	CATCCACTGGGCGCGCTCGAAA	CCGGAAC	63.6364	3132	2452
Bbr_0010	lacZ1	Bbr_170	ACGTGCCCTCGTAGTGCACCGG	GCGGAAC	68.1818	3132	1514
Bbr_0010	lacZ1	Bbr_171	TGCCCGGGATGGCGCGTGCGGG	CTGGAAC	81.8182	3132	1328
Bbr_0010	lacZ1	Bbr_172	CAACGGCTGGGCTTCCAGCTCC	ACGGAAC	68.1818	3132	700
Bbr_0010	lacZ1	Bbr_173	AATCCCTTGGTCTCCAATGCGG	AGGGAAC	54.5455	3132	276
Bbr_0010	lacZ1	Bbr_174	CACGTCGAACTCGCTGGGAGTA	AAGGAAT	59.0909	3132	562
Bbr_0010	lacZ1	Bbr_175	CGACAATAGCCGTGGCCGCGCC	TTGGAAT	72.7273	3132	497
Bbr_0010	lacZ1	Bbr_176	GCTGGTTGACATACTGATGATT	CAGGAAT	40.9091	3132	302
Bbr_0010	lacZ1	Bbr_177	AGCGTGATCATAGAACTTGTGG	CTGGAAT	45.4545	3132	94
Bbr_0010	lacZ1	Bbr_178	CCACCGACGCCCATCTGGGCGG	CCAGCAG	77.2727	3132	3021
Bbr_0010	lacZ1	Bbr_179	TCAAGCATCAGCGAGCTGTACG	GCAGCAG	54.5455	3132	2940
Bbr_0010	lacZ1	Bbr_180	TCATGGTTGCCGGTTTCCTGCG	GCAGCAG	59.0909	3132	2826
Bbr_0010	lacZ1	Bbr_181	ACCATGCCACCCTGCGTCTTGG	AGAGCAG	63.6364	3132	2334
Bbr_0010	lacZ1	Bbr_182	GAGCACTGTGGCGGCAACGGCG	GCAGCAG	72.7273	3132	823
Bbr_0010	lacZ1	Bbr_183	GCGACGTTTGGCAGCATCATCC	GCAGCAG	59.0909	3132	457
Bbr_0010	lacZ1	Bbr_184	CCCATCTGGGCGGCCAGCAGAC	GCAGGAA	72.7273	3132	3012
Bbr_0010	lacZ1	Bbr_185	TGCCCATCGAGTGGCTGTATTC	GCAGGAA	54.5455	3132	1652
Bbr_0010	lacZ1	Bbr_186	TCACGTCGAACTCGCTGGGAGT	AAAGGAA	59.0909	3132	563
Bbr_0010	lacZ1	Bbr_187	TGCTGGTTGACATACTGATGAT	TCAGGAA	40.9091	3132	303
Bbr_0011	Bbr_0011	Bbr_188	ATTGCGCCCATAATCAGCGTGC	GCAGAAT	54.5455	1086	939
Bbr_0011	Bbr_0011	Bbr_189	TGGTGGCGATGGTACAGCCCAG	CCAGAAT	63.6364	1086	96
Bbr_0011	Bbr_0011	Bbr_190	TCTGCAAAGGCTCAGCCGCCCA	GTAGAAC	63.6364	1086	704
Bbr_0011	Bbr_0011	Bbr_191	AGAGGAACAGGATGACGAAGCC	GTAGAAG	54.5455	1086	1022
Bbr_0011	Bbr_0011	Bbr_192	ATCGGCAAAGTAAGTACGGCCG	AAAGAAT	54.5455	1086	69
Bbr_0011	Bbr_0011	Bbr_193	GGTAGGCGCACGGGTAGAGGCC	CCAGAAA	72.7273	1086	455
Bbr_0011	Bbr_0011	Bbr_194	CCAGACTGGCTCCTATTGGCGC	AAGGAAG	63.6364	1086	788
Bbr_0011	Bbr_0011	Bbr_195	CCATAATCAGCGTGCGCAGAAT	GTAGAAC	50	1086	932
Bbr_0011	Bbr_0011	Bbr_196	AAGGCTCAGCCGCCCAGTAGAA	CAAGAAC	59.0909	1086	698
Bbr_0011	Bbr_0011	Bbr_197	CGAACTGGCCGGCATTCGCCGC	GCAGAAC	72.7273	1086	227
Bbr_0011	Bbr_0011	Bbr_198	GTCGAAAAATAACCCAAATACG	TAAGCAT	36.3636	1086	9
Bbr_0011	Bbr_0011	Bbr_199	CCAACGGTCAGATGTCCACCGA	ACAGCAT	59.0909	1086	744
Bbr_0011	Bbr_0011	Bbr_200	TGGGCGAACACCGCGAAGAGGA	ACAGGAT	63.6364	1086	1038
Bbr_0011	Bbr_0011	Bbr_201	TGCGATGGGCGAACACCGCGAA	GAGGAAC	63.6364	1086	1043
Bbr_0011	Bbr_0011	Bbr_202	GGCCCTTATGCCCCAGCGGAAT	CAGGAAC	63.6364	1086	833
Bbr_0011	Bbr_0011	Bbr_203	GCGGAATCAGGAACTCGAAAAT	GAGGAAC	45.4545	1086	818
Bbr_0011	Bbr_0011	Bbr_204	AGCGTGCGGCCCTTATGCCCCA	GCGGAAT	68.1818	1086	840
Bbr_0011	Bbr_0011	Bbr_205	ATGCGATGGGCGAACACCGCGA	AGAGGAA	63.6364	1086	1044
Bbr_0011	Bbr_0011	Bbr_206	CGGCCCTTATGCCCCAGCGGAA	TCAGGAA	68.1818	1086	834
Bbr_0011	Bbr_0011	Bbr_207	AGCGGAATCAGGAACTCGAAAA	TGAGGAA	45.4545	1086	819
Bbr_0011	Bbr_0011	Bbr_208	GCCAGACTGGCTCCTATTGGCG	CAAGGAA	63.6364	1086	789
Bbr_0012	gdhA	Bbr_209	ACAGCTCGGTCATGAAGGCCTG	GCAGAAG	59.0909	1347	443
Bbr_0012	gdhA	Bbr_210	TGACGCCCTCGTTCACGGTCGG	ATGGAAG	68.1818	1347	296
Bbr_0012	gdhA	Bbr_211	CGCTCAGGCTCGACGAGGCGCT	CCAGAAC	72.7273	1347	156
Bbr_0012	gdhA	Bbr_212	ACGCGCTTCACGTACTCATCAG	TGAGCAT	54.5455	1347	9
Bbr_0012	gdhA	Bbr_213	GGCAGCGTGGTCAGGGAGTTCT	TCAGGAT	63.6364	1347	348
Bbr_0012	gdhA	Bbr_214	CGCACTTGACGGTCCACACGCC	GGAGCAA	68.1818	1347	926
Bbr_0012	gdhA	Bbr_215	GACTTCCTTGATTTGCTTGACC	ACAGCAA	45.4545	1347	838
Bbr_0012	gdhA	Bbr_216	GAACTCCGGCTGGTCACCATCG	CGAGCAA	63.6364	1347	52
Bbr_0012	gdhA	Bbr_217	CCGCCCACGTTGATGTCGCCGG	CGGGAAC	72.7273	1347	498
Bbr_0012	gdhA	Bbr_218	TCTTCAGGATTTGCTCAAAGCC	GAGGAAC	45.4545	1347	329
Bbr_0012	gdhA	Bbr_219	CTTCGTCGTCAACCCAGGCCAC	GCGGAAC	63.6364	1347	194
Bbr_0012	gdhA	Bbr_220	CGAGCACCTCGTAGACGGCCTG	CAGGAAC	68.1818	1347	77
Bbr_0012	gdhA	Bbr_221	GTTCGGATCGTAGACGTAGCCG	TTGGAAT	59.0909	1347	799
Bbr_0012	gdhA	Bbr_222	GATCACGACGGTCTTGCCCTTG	AAGGAAT	59.0909	1347	694
Bbr_0012	gdhA	Bbr_223	TTGGCAGCCTTGGCCGGGCCGT	ACAGCAG	72.7273	1347	1098
Bbr_0012	gdhA	Bbr_224	CGCGCAGGGCTTCGGCGGTGTA	GTAGCAG	72.7273	1347	653
Bbr_0012	gdhA	Bbr_225	AGATCACGACGGTCTTGCCCTT	GAAGGAA	54.5455	1347	695
Bbr_0012	gdhA	Bbr_226	TTCTTCAGGATTTGCTCAAAGC	CGAGGAA	40.9091	1347	330
Bbr_0012	gdhA	Bbr_227	TCGAGCACCTCGTAGACGGCCT	GCAGGAA	63.6364	1347	78
Bbr_0013	Bbr_0013	Bbr_228	GGATCCAGCCGCCCTTGTTCCA	GAAGAAG	63.6364	993	695
Bbr_0013	Bbr_0013	Bbr_229	AGATGCCGAACCAGCCGGTCAT	GCAGAAG	59.0909	993	509
Bbr_0013	Bbr_0013	Bbr_230	TCGGGTTGTTCACGGACTGGGT	GGAGAAC	59.0909	993	797
Bbr_0013	Bbr_0013	Bbr_231	TCTGGATCCAGCCGCCCTTGTT	CCAGAAG	59.0909	993	698
Bbr_0013	Bbr_0013	Bbr_232	TGGGCAGGCAATTGTAGGTGTA	GCAGAAG	50	993	614
Bbr_0013	Bbr_0013	Bbr_233	GTTCATTGGCGCCAATAAGGCA	GCAGAAG	50	993	68
Bbr_0013	Bbr_0013	Bbr_234	TGTTGATGGCCACGATCACGAA	CGGGAAG	50	993	347
Bbr_0013	Bbr_0013	Bbr_235	CGGTCAGCACAGCCGGGACGAC	GAGGAAG	72.7273	993	131
Bbr_0013	Bbr_0013	Bbr_236	AACACCCAGGTCATGTCCGGCC	AGAGCAT	63.6364	993	561
Bbr_0013	Bbr_0013	Bbr_237	GCGTTGTCGCCGTAGACCTGAA	ACAGCAT	59.0909	993	9
Bbr_0013	Bbr_0013	Bbr_238	GCAGCAGTGCAAGGCCGCAGTA	CCAGGAG	63.6364	993	647
Bbr_0013	Bbr_0013	Bbr_239	ATGCCCTGCTTCTTGGCGCGCA	GCAGGAT	63.6364	993	885
Bbr_0013	Bbr_0013	Bbr_240	CAGCCGGTCATGCAGAAGATAT	TGAGGAT	50	993	498
Bbr_0013	Bbr_0013	Bbr_241	TCGAAGTCAGAGACCACGGCGA	TGAGGAT	59.0909	993	375
Bbr_0013	Bbr_0013	Bbr_242	GGGTGGAGAACACGGAGTAGTC	CTGGAAC	59.0909	993	779
Bbr_0013	Bbr_0013	Bbr_243	TGGCCGCGTAGAGCTTGGCGTA	GTGGAAC	63.6364	993	245
Bbr_0013	Bbr_0013	Bbr_244	ACACGGAGTAGTCCTGGAACAT	CGGGAAT	50	993	770
Bbr_0013	Bbr_0013	Bbr_245	TTGATGCCCTGCTTCTTGGCGC	GCAGCAG	59.0909	993	888
Bbr_0013	Bbr_0013	Bbr_246	AAGAAGTTGGCCACGGTGGGCG	CCAGCAG	63.6364	993	672
Bbr_0013	Bbr_0013	Bbr_247	AAGTTGGCCACGGTGGGCGCCA	GCAGCAG	68.1818	993	669
Bbr_0013	Bbr_0013	Bbr_248	GGGTGGGCAGGCAATTGTAGGT	GTAGCAG	59.0909	993	617
Bbr_0013	Bbr_0013	Bbr_249	CCAGTTCATTGGCGCCAATAAG	GCAGCAG	50	993	71
Bbr_0013	Bbr_0013	Bbr_250	ACGGTCAGCACAGCCGGGACGA	CGAGGAA	68.1818	993	132
Bbr_0014	Bbr_0014	Bbr_251	ACGAGGCGTGCATGACCCCCAA	CGAGAAG	63.6364	696	487
Bbr_0014	Bbr_0014	Bbr_252	CTGCTCGGCCATCCGCCGCGGC	GCGGAAA	81.8182	696	130
Bbr_0014	Bbr_0014	Bbr_253	CATCACCCGCAACGTGATATGC	GTAGGAG	54.5455	696	457
Bbr_0014	Bbr_0014	Bbr_254	CCAACAATCGGCCCCCATTTGG	CCAGCAA	59.0909	696	423
Bbr_0014	Bbr_0014	Bbr_255	GTTCACACCATCGAACCCGCCC	GAAGCAA	63.6364	696	298
Bbr_0014	Bbr_0014	Bbr_256	GCAGATACGTAGTCATGCGCCG	CTGGAAT	59.0909	696	626
Bbr_0014	Bbr_0014	Bbr_257	TTTCGTGCACCAGCACATATTC	CAGGAAT	45.4545	696	563
Bbr_0014	Bbr_0014	Bbr_258	CCCATGGCCGGCGCCATGCTGC	CAGGAAT	77.2727	696	259
Bbr_0014	Bbr_0014	Bbr_259	ATTTCGTGCACCAGCACATATT	CCAGGAA	40.9091	696	564
Bbr_0014	Bbr_0014	Bbr_260	CCCCATGGCCGGCGCCATGCTG	CCAGGAA	77.2727	696	260
Bbr_0015	Bbr_0015	Bbr_261	AGTACGTCGAGCGCGGTTTTCT	TGAGAAA	54.5455	1314	966
Bbr_0015	Bbr_0015	Bbr_262	CGTTGCCGATATGCTGCGACCA	GCAGAAC	59.0909	1314	458
Bbr_0015	Bbr_0015	Bbr_263	GAGCTCGACTCCAAGTGGCGAG	CCGGAAA	63.6364	1314	361
Bbr_0015	Bbr_0015	Bbr_264	CCTTGCAACGCTGGACCTCGTC	AAAGAAA	63.6364	1314	278
Bbr_0015	Bbr_0015	Bbr_265	CGCATTGACCAGCCAATCGAAA	TCGGAAG	50	1314	823
Bbr_0015	Bbr_0015	Bbr_266	CGTGATCGTTGCGGTCTTGGAT	GAGGAAA	54.5455	1314	1112
Bbr_0015	Bbr_0015	Bbr_267	TATGCTGCGACCAGCAGAACTC	TTGGAAA	54.5455	1314	449
Bbr_0015	Bbr_0015	Bbr_268	CATCCACTTCCTGGTGCTTGGC	AAAGCAT	59.0909	1314	509
Bbr_0015	Bbr_0015	Bbr_269	TGGTGCTTGGCAAAGCATTCGG	CAAGCAT	54.5455	1314	498
Bbr_0015	Bbr_0015	Bbr_270	TGTCCATTGCGCGATGGCGTTT	GTAGGAT	54.5455	1314	1169
Bbr_0015	Bbr_0015	Bbr_271	ATTGACCAGCCAATCGAAATCG	GAAGCAA	45.4545	1314	820
Bbr_0015	Bbr_0015	Bbr_272	AATCGAACCGACCATCATCTAC	AAGGAAC	45.4545	1314	326
Bbr_0015	Bbr_0015	Bbr_273	AATCGAAATCGGAAGCAACCGA	TTGGAAT	45.4545	1314	809
Bbr_0015	Bbr_0015	Bbr_274	GTTTTCTTGAGAAACGAGCCGG	TAAGCAG	50	1314	951
Bbr_0015	Bbr_0015	Bbr_275	CGTCGTTGCCGATATGCTGCGA	CCAGCAG	59.0909	1314	461
Bbr_0015	Bbr_0015	Bbr_276	CCAATCTGACGGGCTCCGGTGA	CCAGCAG	63.6364	1314	72
Bbr_0015	Bbr_0015	Bbr_277	ACGTGATCGTTGCGGTCTTGGA	TGAGGAA	54.5455	1314	1113
Bbr_0015	Bbr_0015	Bbr_278	TAATCGAACCGACCATCATCTA	CAAGGAA	40.9091	1314	327
Bbr_0016	Bbr_0016	Bbr_279	AGCAAGGCCTCGACCTCGGGGT	CAAGCAT	68.1818	480	168
Bbr_0016	Bbr_0016	Bbr_280	TCGGCGGTTTCGTCAGCCTGGG	CCAGCAA	68.1818	480	192
Bbr_0016	Bbr_0016	Bbr_281	CCAGGTGAGAGCGCATGAACCA	CTGGAAC	59.0909	480	455
Bbr_0016	Bbr_0016	Bbr_282	CCAGTGAGCGTGCTTCAGGACC	AGAGCAG	63.6364	480	103
Bbr_0017	Bbr_0017	Bbr_283	CGACCACCTCAGGCTTGCCGTT	CAAGAAA	63.6364	576	122
Bbr_0017	Bbr_0017	Bbr_284	GTGACGGCCGCAACGCCCGCGG	CGAGGAT	81.8182	576	33
Bbr_0017	Bbr_0017	Bbr_285	GAGTTGGTCTTGCCTTCGTCGT	TGAGCAG	54.5455	576	360
Bbr_0018	Bbr_0018	Bbr_286	ACGCATGCGGCGAATACGCGCT	CGAGAAT	63.6364	666	573
Bbr_0018	Bbr_0018	Bbr_287	CCCATGAGGCGACGAGCAGGCC	GAGGAAG	72.7273	666	473
Bbr_0018	Bbr_0018	Bbr_288	TAATCCATAGTCCCGTAGCCTT	GAGGAAA	45.4545	666	215
Bbr_0018	Bbr_0018	Bbr_289	ACGCGCTCGAGAATTGGCACAT	GCAGCAT	54.5455	666	558
Bbr_0018	Bbr_0018	Bbr_290	ACGCGTTCGCCAGTACTCCGCC	AAAGGAG	68.1818	666	386
Bbr_0018	Bbr_0018	Bbr_291	ATCCGTAGCCCAGGACTATCAG	CAGGAAC	54.5455	666	521
Bbr_0018	Bbr_0018	Bbr_292	CCGTAGCCTTGAGGAAATTCGC	GCGGAAT	54.5455	666	203
Bbr_0018	Bbr_0018	Bbr_293	AGCGCCGCGCCGATGGTGATCA	GTGGAAT	68.1818	666	102
Bbr_0018	Bbr_0018	Bbr_294	ATTGCTCAGTCCGCGCATGAAT	GCGGAAT	50	666	28
Bbr_0018	Bbr_0018	Bbr_295	ACCGATCCGTAGCCCAGGACTA	TCAGCAG	59.0909	666	525
Bbr_0018	Bbr_0018	Bbr_296	GGCATGTAGACCCATGAGGCGA	CGAGCAG	59.0909	666	483
Bbr_0018	Bbr_0018	Bbr_297	AAGGTCAGACCGATTTTGGGGA	TGAGCAG	50	666	303
Bbr_0018	Bbr_0018	Bbr_298	AGTGGAATGCTGGTGATGATCA	TGAGCAG	45.4545	666	81
Bbr_0018	Bbr_0018	Bbr_299	GATCCGTAGCCCAGGACTATCA	GCAGGAA	54.5455	666	522
Bbr_0018	Bbr_0018	Bbr_300	ACCCATGAGGCGACGAGCAGGC	CGAGGAA	68.1818	666	474
Bbr_0018	Bbr_0018	Bbr_301	ATAATCCATAGTCCCGTAGCCT	TGAGGAA	45.4545	666	216
Bbr_0019	Bbr_0019	Bbr_302	CCATGGCAGTGCGGTCGTTATG	ACAGAAC	59.0909	1062	737
Bbr_0019	Bbr_0019	Bbr_303	CGTGAGTGCAGGATGCAGGTGT	GCGGAAA	59.0909	1062	847
Bbr_0019	Bbr_0019	Bbr_304	ATGATTCCCTCAACCTGATGCT	CAAGCAT	45.4545	1062	354
Bbr_0019	Bbr_0019	Bbr_305	CGGCAGTCCGACCGTCGTGAGT	GCAGGAT	68.1818	1062	862
Bbr_0019	Bbr_0019	Bbr_306	TTGCCGTCGGTGTCGACCACCA	ACAGGAT	63.6364	1062	294
Bbr_0019	Bbr_0019	Bbr_307	CGCATCACTGAAGGACAGCCCA	CCAGCAA	59.0909	1062	1014
Bbr_0019	Bbr_0019	Bbr_308	GCGTCGGGCGTCTTATTCAGCG	TCAGCAA	63.6364	1062	924
Bbr_0019	Bbr_0019	Bbr_309	GCAACATGACGATGCCCCGCCT	GCAGCAA	63.6364	1062	531
Bbr_0019	Bbr_0019	Bbr_310	GCACTTCATTGGGGACCACAGC	GGGGAAT	59.0909	1062	476
Bbr_0019	Bbr_0019	Bbr_311	CGCAAGACTTCGGGCAAACGCG	TTGGAAT	63.6364	1062	157
Bbr_0019	Bbr_0019	Bbr_312	CGGACTTTGCGGCGCGTGTTTT	CGGGAAT	59.0909	1062	102
Bbr_0019	Bbr_0019	Bbr_313	CGGGGAATCGACCCGATTCGTC	AAAGCAG	63.6364	1062	455
Bbr_0020	Bbr_0020	Bbr_314	GGTAATCGCGGTTGTACCCGGT	GTAGAAG	59.0909	1398	275
Bbr_0020	Bbr_0020	Bbr_315	TTGCGATTGTCTCGCTGGTGAT	ACAGAAA	50	1398	84
Bbr_0020	Bbr_0020	Bbr_316	GATTGTCTCGCTGGTGATACAG	AAAGAAC	50	1398	80
Bbr_0020	Bbr_0020	Bbr_317	GCATCGTGTATAGGTTCGGAGC	CCAGAAG	54.5455	1398	572
Bbr_0020	Bbr_0020	Bbr_318	CGATATTCATACAGTTGAACCA	CGGGAAG	36.3636	1398	1169
Bbr_0020	Bbr_0020	Bbr_319	ATACGTAGCGATGCTCACCAAT	CGGGAAG	45.4545	1398	1124
Bbr_0020	Bbr_0020	Bbr_320	CATCGCGGTAGACGCGGAGACC	GAAGGAT	68.1818	1398	1067
Bbr_0020	Bbr_0020	Bbr_321	TCCTTGGTGGCAACCCAGCCGA	AGAGGAT	63.6364	1398	789
Bbr_0020	Bbr_0020	Bbr_322	TTCGGGCCGATCTTACGGGCTC	CAAGGAT	63.6364	1398	474
Bbr_0020	Bbr_0020	Bbr_323	TTGAACGCATCCCAGACCGTGT	CGGGAAT	54.5455	1398	909
Bbr_0020	Bbr_0020	Bbr_324	TGCAATCGCCGAACCACGTGCC	AGGGAAT	63.6364	1398	29
Bbr_0020	Bbr_0020	Bbr_325	CCGATCTTACGGGCTCCAAGGA	TTAGCAG	59.0909	1398	468
Bbr_0021	Bbr_0021	Bbr_326	ACGGGTCGCCTGCTGATCCTTT	TCGGAAG	59.0909	1314	985
Bbr_0021	Bbr_0021	Bbr_327	CTGCGTAGTAATCGGTCCAATT	GAGGAAG	45.4545	1314	299
Bbr_0021	Bbr_0021	Bbr_328	CATCGTTTTGCAGGATGTAGTC	CAAGAAC	45.4545	1314	1016
Bbr_0021	Bbr_0021	Bbr_329	CGTCCTTGTTCATCGCAACGTA	CAGGAAG	50	1314	956
Bbr_0021	Bbr_0021	Bbr_330	ATGTATGTGTCGGAGATTGTGG	CCGGAAG	45.4545	1314	684
Bbr_0021	Bbr_0021	Bbr_331	CAGCCTGCTCTACTTTCATGCT	CAGGAAG	50	1314	119
Bbr_0021	Bbr_0021	Bbr_332	TCGCCGGTGCCCTGTGCGTACT	CGAGCAT	68.1818	1314	1230
Bbr_0021	Bbr_0021	Bbr_333	CATCACCCATTGTGTGCTCGGC	AAAGGAT	59.0909	1314	1186
Bbr_0021	Bbr_0021	Bbr_334	AACTTGCGTGCATCATCGTTTT	GCAGGAT	40.9091	1314	1029
Bbr_0021	Bbr_0021	Bbr_335	CAGTTGGCATCAAAATACTTCT	GCAGCAA	36.3636	1314	450
Bbr_0021	Bbr_0021	Bbr_336	AGTAACCCCACGTGCCGTTCTG	CAGGAAC	59.0909	1314	830
Bbr_0021	Bbr_0021	Bbr_337	ACCCTTATCTGCATTGGAGTCG	CCGGAAC	50	1314	82
Bbr_0021	Bbr_0021	Bbr_338	AGGTCGAAGATCTTCTTGAAAT	TCGGAAT	36.3636	1314	711
Bbr_0021	Bbr_0021	Bbr_339	GCGTCCTTGTTCATCGCAACGT	ACAGGAA	54.5455	1314	957
Bbr_0021	Bbr_0021	Bbr_340	GAGTAACCCCACGTGCCGTTCT	GCAGGAA	59.0909	1314	831
Bbr_0021	Bbr_0021	Bbr_341	TCTGCGTAGTAATCGGTCCAAT	TGAGGAA	45.4545	1314	300
Bbr_0021	Bbr_0021	Bbr_342	TCAGCCTGCTCTACTTTCATGC	TCAGGAA	50	1314	120
Bbr_0022	Bbr_0022	Bbr_343	GCGGCGTCGGGCCGGTGAGCTT	GTAGAAG	77.2727	2574	659
Bbr_0022	Bbr_0022	Bbr_344	CGCCCTGCTGCCAGTCCAGCCA	CCAGAAA	72.7273	2574	1124
Bbr_0022	Bbr_0022	Bbr_345	CCCACGTCACGACTGTGTCGCC	GGAGAAC	68.1818	2574	1289
Bbr_0022	Bbr_0022	Bbr_346	CCGCCTCGTACCGCCGTCCGGT	GAAGAAG	77.2727	2574	1796
Bbr_0022	Bbr_0022	Bbr_347	GTCGTGCGCAGTCCATGCTCGT	GCAGAAT	63.6364	2574	918
Bbr_0022	Bbr_0022	Bbr_348	GCTGGAATCGCTCGGGGTCGGG	GAAGAAT	72.7273	2574	887
Bbr_0022	Bbr_0022	Bbr_349	TCACCGCACCATCGGCCTCCCA	GCGGAAG	68.1818	2574	2078
Bbr_0022	Bbr_0022	Bbr_350	CCATCGAGCATTCCGTCTCGGG	ACGGAAG	63.6364	2574	1517
Bbr_0022	Bbr_0022	Bbr_351	TGCGCTGGAATCGCTCGGGGTC	GGGGAAG	68.1818	2574	890
Bbr_0022	Bbr_0022	Bbr_352	GCGAGCCCGGGCCGGCATATCG	CGAGAAC	77.2727	2574	1244
Bbr_0022	Bbr_0022	Bbr_353	ATGCCCGGATGGGTGGCCAGCT	GTGGAAA	68.1818	2574	18
Bbr_0022	Bbr_0022	Bbr_354	GCAGACGCAGCGCGTCATCCAT	CGAGCAT	63.6364	2574	1535
Bbr_0022	Bbr_0022	Bbr_355	GAGTCGAGATAATGCATGTGGT	TCAGCAT	45.4545	2574	1188
Bbr_0022	Bbr_0022	Bbr_356	GGTCGAACGCGCCGTTCGCGCC	CGGGAAC	77.2727	2574	1982
Bbr_0022	Bbr_0022	Bbr_357	CGACGATCAGCTCGGTGCCGAA	GCGGAAC	63.6364	2574	1688
Bbr_0022	Bbr_0022	Bbr_358	ACGCAGTAGCCGTGAAGTACGG	CTGGAAC	59.0909	2574	1328
Bbr_0022	Bbr_0022	Bbr_359	CTGGATCACGGATTCGGGCATG	TGGGAAT	59.0909	2574	2521
Bbr_0022	Bbr_0022	Bbr_360	GTCCATATGCGTCACCGCAAGC	GCGGAAT	59.0909	2574	2050
Bbr_0022	Bbr_0022	Bbr_361	ATGCCGCCGGCCTTCGCGAAGA	CCGGAAT	68.1818	2574	1872
Bbr_0022	Bbr_0022	Bbr_362	GTCCATGCTCGTGCAGAATGCG	CTGGAAT	59.0909	2574	908
Bbr_0022	Bbr_0022	Bbr_363	AGATCCTTGCCGGGGTGCTCGC	GCGGAAT	68.1818	2574	585
Bbr_0022	Bbr_0022	Bbr_364	GCCTTCGACGATCACGTTTGAT	GCGGAAT	50	2574	505
Bbr_0022	Bbr_0022	Bbr_365	GCCGTAGTGCCACGTATTCATC	TGGGAAT	54.5455	2574	364
Bbr_0022	Bbr_0022	Bbr_366	CAGTTCATCGTATACAGATACG	GCAGCAG	40.9091	2574	1572
Bbr_0022	Bbr_0022	Bbr_367	CAGTTGCCGAGCGCGAAGCGCG	GCAGCAG	72.7273	2574	687
Bbr_0022	Bbr_0022	Bbr_368	CGCAGCGCCGGCGTATCGATGA	TGAGCAG	68.1818	2574	270
Bbr_0023	Bbr_0023	Bbr_369	TGCGACGAACCGGCAGTTCAGT	GAAGAAA	59.0909	1014	332
Bbr_0023	Bbr_0023	Bbr_370	GGCCGAATACGGAATTGAGCCC	GCGGAAG	59.0909	1014	248
Bbr_0023	Bbr_0023	Bbr_371	ACGCGGCCGCCGACCGGGAGAC	CTGGAAG	81.8182	1014	146
Bbr_0023	Bbr_0023	Bbr_372	CCGGAATCGCCATTTCGTCGGT	CTGGAAG	59.0909	1014	752
Bbr_0023	Bbr_0023	Bbr_373	GCGGCGATGGCCGTGGTGTCGC	GCAGCAT	77.2727	1014	990
Bbr_0023	Bbr_0023	Bbr_374	CAGACGGCAATGGTATCGGCAT	GCAGGAG	54.5455	1014	204
Bbr_0023	Bbr_0023	Bbr_375	GCGAATCTGCTCAAGCGTGACG	TCAGGAT	59.0909	1014	646
Bbr_0023	Bbr_0023	Bbr_376	TATCGGCATGCAGGAGTGCGAT	GCGGAAC	54.5455	1014	191
Bbr_0023	Bbr_0023	Bbr_377	TATTGCGGCAACCGGTACAGCA	CCGGAAT	54.5455	1014	774
Bbr_0023	Bbr_0023	Bbr_378	GTCGTATCCGGCCGGGCCGAAT	ACGGAAT	68.1818	1014	262
Bbr_0023	Bbr_0023	Bbr_379	GAATCGCCATTTCGTCGGTCTG	GAAGCAG	54.5455	1014	749
Bbr_0023	Bbr_0023	Bbr_380	CGCCGGTCGTATCCTCATGGCC	GGAGCAG	68.1818	1014	674
Bbr_0023	Bbr_0023	Bbr_381	CCTCATCCGGGTCGATGTCGAA	CGAGCAG	59.0909	1014	380
Bbr_0024	Bbr_0024	Bbr_382	TCCTCTGCGCGGCCGGCGCCGA	ATAGAAC	81.8182	1107	236
Bbr_0024	Bbr_0024	Bbr_383	CTGTACGGGTCGGCGAAGTACG	TGAGCAT	63.6364	1107	849
Bbr_0024	Bbr_0024	Bbr_384	ACCTCGTTGGGCGTTTTGTAGC	CGAGGAG	54.5455	1107	1014
Bbr_0024	Bbr_0024	Bbr_385	AGCATGCCCAGCGCCTCGTCCA	CCAGCAT	68.1818	1107	825
Bbr_0024	Bbr_0024	Bbr_386	TGTTCGCAATGCAGCTTCTCGA	TCAGGAT	50	1107	48
Bbr_0024	Bbr_0024	Bbr_387	GTTCTCGTTGCTGCCACGCTGC	CAGGAAC	63.6364	1107	877
Bbr_0024	Bbr_0024	Bbr_388	TGTTCTCGTTGCTGCCACGCTG	CCAGGAA	59.0909	1107	878
Bbr_0025	Bbr_0025	Bbr_389	AGCCGTCGGTGCCGTGATCGGA	CCAGAAG	68.1818	1751	589
Bbr_0025	Bbr_0025	Bbr_390	TTTCGATGAACCGTTCGCGGGT	GAAGAAC	54.5455	1751	1254
Bbr_0025	Bbr_0025	Bbr_391	CGCCGTCCGCCAGGTCGGAGGG	GTAGAAC	81.8182	1751	178
Bbr_0025	Bbr_0025	Bbr_392	AGCCGTCGGCCTTCGTCGCCGG	GGAGAAT	77.2727	1751	1383
Bbr_0025	Bbr_0025	Bbr_393	GAACCGGGCAGGCTGAGCTCCA	TCAGAAT	68.1818	1751	1143
Bbr_0025	Bbr_0025	Bbr_394	CCAGGCCATGCGCCACATCGAT	GCGGAAG	63.6364	1751	616
Bbr_0025	Bbr_0025	Bbr_395	CGCCATGCTCGCCGCGGCCGTC	TCGGAAG	81.8182	1751	406
Bbr_0025	Bbr_0025	Bbr_396	TTCCCACGCCGGGCCGCCGAAC	AGGGAAA	77.2727	1751	456
Bbr_0025	Bbr_0025	Bbr_397	TCCAGCGTGGTCCGATACAGGT	TCAGCAT	59.0909	1751	1495
Bbr_0025	Bbr_0025	Bbr_398	GTCGGATCCTCGAGACGATCCC	ACAGGAT	63.6364	1751	1221
Bbr_0025	Bbr_0025	Bbr_399	TTCTCGGCGGAGCGCAGACCGA	CGAGGAT	68.1818	1751	932
Bbr_0025	Bbr_0025	Bbr_400	GAGGTATCGGCGGTTGCGGTGA	GTAGCAA	63.6364	1751	1534
Bbr_0025	Bbr_0025	Bbr_401	CAGGTTCAGCATAGACGCGTCA	TCAGCAG	54.5455	1751	1478
Bbr_0025	Bbr_0025	Bbr_402	TCGAAGTAGCTGGTGCCGTCGC	GCAGCAG	63.6364	1751	1079
Bbr_0026	Bbr_0026	Bbr_403	ACGCACGATCCACCATGCGCAC	ATGGAAG	63.6364	837	277
Bbr_0026	Bbr_0026	Bbr_404	CGAACGCCTTGCCGGTCGGGAT	GGAGAAC	68.1818	837	140
Bbr_0026	Bbr_0026	Bbr_405	GAGTTGATCACCACGAGGACGA	TCGGAAA	54.5455	837	78
Bbr_0026	Bbr_0026	Bbr_406	TGATGTACTTCTGGCACACGAG	GTAGAAG	50	837	782
Bbr_0026	Bbr_0026	Bbr_407	GCATGATCGGCAGCGTGATTTG	GAAGAAA	54.5455	837	557
Bbr_0026	Bbr_0026	Bbr_408	GGCGCATGATCGGCAGCGTGAT	TTGGAAG	63.6364	837	560
Bbr_0026	Bbr_0026	Bbr_409	TGTCCAACGTCAGGTACGGCAG	GAGGAAA	59.0909	837	638
Bbr_0026	Bbr_0026	Bbr_410	AGGCCCCACGGAGTGTTCAGGC	CGAGCAT	68.1818	837	405
Bbr_0026	Bbr_0026	Bbr_411	CGCATGTCCAACGTCAGGTACG	GCAGGAG	59.0909	837	642
Bbr_0026	Bbr_0026	Bbr_412	TCGTTCCAGATCCACATGGCCT	GCAGGAT	54.5455	837	609
Bbr_0026	Bbr_0026	Bbr_413	CATGCGCACATGGAAGTGCACA	GCAGGAT	54.5455	837	264
Bbr_0026	Bbr_0026	Bbr_414	TGGAGAGGGTGAACATGACCAT	CTGGAAC	50	837	365
Bbr_0026	Bbr_0026	Bbr_415	GGAACGGCACGATCATGTTGAA	CAGGAAC	50	837	341
Bbr_0026	Bbr_0026	Bbr_416	GGCACGATCATGTTGAACAGGA	ACAGCAG	50	837	336
Bbr_0026	Bbr_0026	Bbr_417	CACCATGCGCACATGGAAGTGC	ACAGCAG	59.0909	837	267
Bbr_0026	Bbr_0026	Bbr_418	CACATGGAAGTGCACAGCAGGA	TGAGCAG	54.5455	837	258
Bbr_0026	Bbr_0026	Bbr_419	ATGTCCAACGTCAGGTACGGCA	GGAGGAA	54.5455	837	639
Bbr_0026	Bbr_0026	Bbr_420	TGGAACGGCACGATCATGTTGA	ACAGGAA	50	837	342
Bbr_0027	Bbr_0027	Bbr_421	CCTGCGAATCGCTTTGCCAGTC	ATAGAAA	59.0909	855	13
Bbr_0027	Bbr_0027	Bbr_422	TGGCGATTAGCGCCACGATGAT	GAAGAAC	54.5455	855	791
Bbr_0027	Bbr_0027	Bbr_423	GCACCGTGTACACCAGTGCGTT	CCAGAAC	59.0909	855	203
Bbr_0027	Bbr_0027	Bbr_424	AGCAGTACAGCATGACCATGCC	CCAGAAG	54.5455	855	446
Bbr_0027	Bbr_0027	Bbr_425	CGTCCGTCACCGTGCTGAACTT	GCAGAAG	59.0909	855	125
Bbr_0027	Bbr_0027	Bbr_426	GCGGCGGCTTCGAGCACATCGC	CCGGAAG	72.7273	855	525
Bbr_0027	Bbr_0027	Bbr_427	GGTTCGGCATGAAGAACACCGA	ACGGAAG	54.5455	855	320
Bbr_0027	Bbr_0027	Bbr_428	CGCCCTCGAAGCCGGCGCGGCC	GTAGAAC	86.3636	855	740
Bbr_0027	Bbr_0027	Bbr_429	TAGCCGATCTGCTGCCAGCAGT	ACAGCAT	59.0909	855	462
Bbr_0027	Bbr_0027	Bbr_430	TTGGTGCCTGCGAACCGCTTGG	TGAGCAT	63.6364	855	288
Bbr_0027	Bbr_0027	Bbr_431	AGCAACAGCAGCCAGATGTAGC	CCAGGAT	54.5455	855	363
Bbr_0027	Bbr_0027	Bbr_432	TCTTGAAGCCACCGGTGACGGT	CAGGAAC	59.0909	855	632
Bbr_0027	Bbr_0027	Bbr_433	GCATCATCAACGGGATCGTGAT	CTGGAAC	50	855	584
Bbr_0027	Bbr_0027	Bbr_434	AACGTGCGGTAGATGTTCAGAG	CCAGCAG	50	855	714
Bbr_0027	Bbr_0027	Bbr_435	TCATCATGTAGCCGATCTGCTG	CCAGCAG	50	855	470
Bbr_0027	Bbr_0027	Bbr_436	TGGGCCAGCACGCCGTTGAGCA	ACAGCAG	68.1818	855	381
Bbr_0027	Bbr_0027	Bbr_437	ATCTTGAAGCCACCGGTGACGG	TCAGGAA	59.0909	855	633
Bbr_0028	Bbr_0028	Bbr_438	TCGTCAATCCGATCTCATTGGC	ATAGAAG	50	810	644
Bbr_0028	Bbr_0028	Bbr_439	CACCATGGCCGAGCGGGAGGAT	CAAGAAG	68.1818	810	143
Bbr_0028	Bbr_0028	Bbr_440	TGCGCCGTATCGGCAGCATGTC	GAAGAAC	63.6364	810	330
Bbr_0028	Bbr_0028	Bbr_441	GGCGCTCCTCAATGCTGAAGAT	CTGGAAG	54.5455	810	297
Bbr_0028	Bbr_0028	Bbr_442	CTGGACCGCACCAGCATCTGCG	CGGGAAA	68.1818	810	768
Bbr_0028	Bbr_0028	Bbr_443	GCCTCGGTCGTGCTGGACCGCA	CCAGCAT	72.7273	810	780
Bbr_0028	Bbr_0028	Bbr_444	GCGTCGGCGTTGCGCCGTATCG	GCAGCAT	72.7273	810	340
Bbr_0028	Bbr_0028	Bbr_445	ACTTGAGCACCATGGCCGAGCG	GGAGGAT	63.6364	810	150
Bbr_0028	Bbr_0028	Bbr_446	CATAGACGAATGTGATCGCTCA	TCAGCAA	45.4545	810	202
Bbr_0028	Bbr_0028	Bbr_447	CGCGAAGGCCAGTGCGCGCCAG	CTGGAAC	77.2727	810	578
Bbr_0028	Bbr_0028	Bbr_448	TCGACAGGTCATAGCCGTTCGC	GTGGAAC	59.0909	810	267
Bbr_0028	Bbr_0028	Bbr_449	GTGCGCGCCAGCTGGAACATGA	GCGGAAT	63.6364	810	567
Bbr_0028	Bbr_0028	Bbr_450	GCGGTCGGCATGCGATCCATCG	AAAGCAG	68.1818	810	510
Bbr_0029	Bbr_0029	Bbr_451	GCTCAGCGCCTCCTTGCCGGTG	TCAGAAG	72.7273	1334	1053
Bbr_0029	Bbr_0029	Bbr_452	TCCATGCCCAGGTGCCATTCTG	GTAGAAG	59.0909	1334	844
Bbr_0029	Bbr_0029	Bbr_453	CGGCGACGGCCTTGAGCGTCTT	GAAGGAG	68.1818	1334	524
Bbr_0029	Bbr_0029	Bbr_454	CTCTGGGTGCCCTGTGCGTACT	CGAGGAG	63.6364	1334	1247
Bbr_0029	Bbr_0029	Bbr_455	CCGGACAGGCCGAAGTACTTGT	TGAGGAT	59.0909	1334	465
Bbr_0029	Bbr_0029	Bbr_456	TGTCAGAAGTGATGACCCACTT	GAGGAAC	45.4545	1334	1033
Bbr_0029	Bbr_0029	Bbr_457	CGTAGCCGACCGGGCCGTTGAC	CTGGAAC	72.7273	1334	290
Bbr_0029	Bbr_0029	Bbr_458	GGTCTTGAATCGCCAGTCGGAG	CTGGAAT	59.0909	1334	616
Bbr_0029	Bbr_0029	Bbr_459	GTGTCAGAAGTGATGACCCACT	TGAGGAA	50	1334	1034
Bbr_0030	Bbr_0030	Bbr_460	TCGGATCGGGGATGTGCCAGCG	ATAGAAG	68.1818	1101	914
Bbr_0030	Bbr_0030	Bbr_461	CGTACAGGCTGTAGTCGATCTG	ATAGAAG	54.5455	1101	494
Bbr_0030	Bbr_0030	Bbr_462	GGCATGCGCGGCCGAATCCGCA	GCAGAAG	72.7273	1101	341
Bbr_0030	Bbr_0030	Bbr_463	ATGCCACGTCGTCCTGCCGCTC	GAAGAAG	68.1818	1101	1001
Bbr_0030	Bbr_0030	Bbr_464	ATGCGCGGCCGAATCCGCAGCA	GAAGAAA	68.1818	1101	338
Bbr_0030	Bbr_0030	Bbr_465	GCCGCTGGCGACGCCACTGCGC	ATGGAAG	81.8182	1101	551
Bbr_0030	Bbr_0030	Bbr_466	GCGCGTGCCTAGCGAACGGCAT	CGGGAAG	68.1818	1101	422
Bbr_0030	Bbr_0030	Bbr_467	GGTATTCGCGGTTGCCGTCGAT	ATAGAAC	59.0909	1101	701
Bbr_0030	Bbr_0030	Bbr_468	ACAGGCTGTAGTCGATCTGATA	GAAGAAC	45.4545	1101	491
Bbr_0030	Bbr_0030	Bbr_469	CGTGCCTAGCGAACGGCATCGG	GAAGAAC	68.1818	1101	419
Bbr_0030	Bbr_0030	Bbr_470	TCGGCTCGCTTTCGTCATCCCA	GTAGAAC	59.0909	1101	287
Bbr_0030	Bbr_0030	Bbr_471	GCACGGTCACGCGCAGATCGGA	GCGGAAA	68.1818	1101	947
Bbr_0030	Bbr_0030	Bbr_472	GGTACACACGATCCGGCAGCGT	GGGGAAT	63.6364	1101	1067
Bbr_0030	Bbr_0030	Bbr_473	GCCAATGTGACCGTTTCGCCAC	TGGGAAT	59.0909	1101	159
Bbr_0030	Bbr_0030	Bbr_474	CGAGGCATGCGCGGCCGAATCC	GCAGCAG	72.7273	1101	344
Bbr_0031	Bbr_0031	Bbr_475	TGGAGGCGTCGAGGCCGGGGGT	GGAGAAA	77.2727	1346	584
Bbr_0031	Bbr_0031	Bbr_476	CGACGACTTCCGGCTTGTTGTT	CAGGAAG	54.5455	1346	113
Bbr_0031	Bbr_0031	Bbr_477	GGTAGAACGCCACGCGACCGGT	GGAGAAC	68.1818	1346	809
Bbr_0031	Bbr_0031	Bbr_478	ACTTGGTGAGCGGGTTGTCCGG	CTGGAAG	63.6364	1346	1114
Bbr_0031	Bbr_0031	Bbr_479	TCGCCGCATACTTGCTTTCGTT	CGGGAAG	50	1346	920
Bbr_0031	Bbr_0031	Bbr_480	CGACAGCGTGGATTCGTAGCTG	CCGGAAG	59.0909	1346	211
Bbr_0031	Bbr_0031	Bbr_481	AGTAGGCCCACACGCCGTTCGG	GTAGAAC	68.1818	1346	830
Bbr_0031	Bbr_0031	Bbr_482	TTCGGGAAGCCCATGTAGTACG	GCAGCAT	54.5455	1346	900
Bbr_0031	Bbr_0031	Bbr_483	GAATCCTCGTAGTTGACCGAGC	CGAGCAT	54.5455	1346	771
Bbr_0031	Bbr_0031	Bbr_484	CGGATGCGTTCTTGTTCACGGA	CCAGGAG	54.5455	1346	965
Bbr_0031	Bbr_0031	Bbr_485	ACGGCGAAGCCCATGTCCTTGG	CGAGGAT	63.6364	1346	1058
Bbr_0031	Bbr_0031	Bbr_486	ACGCCGTCGGCCCATGCCTGAC	CGGGAAT	72.7273	1346	1193
Bbr_0031	Bbr_0031	Bbr_487	GCGACCGGTGGAGAACTCGGCG	GTGGAAT	72.7273	1346	796
Bbr_0031	Bbr_0031	Bbr_488	TCGCCAGTGCCCTGCGCGTACT	CGAGCAG	68.1818	1346	1232
Bbr_0031	Bbr_0031	Bbr_489	GCCATCTGCTTGCCCTGCTCGT	TGAGCAG	63.6364	1346	351
Bbr_0031	Bbr_0031	Bbr_490	TCGACGACTTCCGGCTTGTTGT	TCAGGAA	54.5455	1346	114
Bbr_0032	Bbr_0032	Bbr_491	GTCCGTTGCTGGGCAGGTCGGC	GAAGAAT	72.7273	1035	326
Bbr_0032	Bbr_0032	Bbr_492	ACGCCGATTCGCTGTCGTCCAG	CGAGAAT	63.6364	1035	383
Bbr_0032	Bbr_0032	Bbr_493	GGCGACCGCGGGGATATGCATG	CTGGAAA	68.1818	1035	415
Bbr_0032	Bbr_0032	Bbr_494	TGCATTCGCGCATCGCGTCGAG	GAAGAAA	63.6364	1035	611
Bbr_0032	Bbr_0032	Bbr_495	GAATGCATTCGCGCATCGCGTC	GAGGAAG	59.0909	1035	614
Bbr_0032	Bbr_0032	Bbr_496	GAGCATCACGGATGCGGGCAGG	CGGGAAG	68.1818	1035	460
Bbr_0032	Bbr_0032	Bbr_497	TCGTTCATGGCACGCTTGTTGT	CGAGCAT	50	1035	483
Bbr_0032	Bbr_0032	Bbr_498	CATGACGCAATCGTGCAGCCGA	ACAGCAT	59.0909	1035	198
Bbr_0032	Bbr_0032	Bbr_499	CTGTCGTCCAGCGAGAATGACG	GGAGGAT	59.0909	1035	372
Bbr_0032	Bbr_0032	Bbr_500	ACCGCGGGGATATGCATGCTGG	AAAGCAA	63.6364	1035	411
Bbr_0032	Bbr_0032	Bbr_501	CCTTGCGCAGATACGAGCTGGC	GGGGAAC	63.6364	1035	581
Bbr_0032	Bbr_0032	Bbr_502	GGTGCGGCGGCAGTGGTGGCGC	GCGGAAT	81.8182	1035	1002
Bbr_0032	Bbr_0032	Bbr_503	GCGAACGCGACCGGTTCGGCGT	CGGGAAT	72.7273	1035	639
Bbr_0032	Bbr_0032	Bbr_504	TGCGGCGATGGCCGAGTTGGCG	CAGGAAT	72.7273	1035	521
Bbr_0032	Bbr_0032	Bbr_505	AACTGCTCGCCTCGCATGAGGG	CGAGCAG	63.6364	1035	939
Bbr_0032	Bbr_0032	Bbr_506	GGAATGCATTCGCGCATCGCGT	CGAGGAA	59.0909	1035	615
Bbr_0032	Bbr_0032	Bbr_507	ATGCGGCGATGGCCGAGTTGGC	GCAGGAA	68.1818	1035	522
Bbr_0033	Bbr_0033	Bbr_508	ACGGTACTCGTAGAACAGCGGG	AGAGAAG	59.0909	1386	694
Bbr_0033	Bbr_0033	Bbr_509	AGTAAATCCATACGCCGTCCTG	GAAGAAC	50	1386	893
Bbr_0033	Bbr_0033	Bbr_510	CGACGCCGTCATCACGGTACTC	GTAGAAC	63.6364	1386	707
Bbr_0033	Bbr_0033	Bbr_511	CGAGATGGATTCACGTGCGGCA	TCAGAAG	59.0909	1386	1102
Bbr_0033	Bbr_0033	Bbr_512	CTGGGTCGCTTCCTGATCCTTC	TGGGAAG	59.0909	1386	1051
Bbr_0033	Bbr_0033	Bbr_513	CGGAGTAAATCCATACGCCGTC	CTGGAAG	54.5455	1386	896
Bbr_0033	Bbr_0033	Bbr_514	AGAACAGCGGGAGAGAAGGCAG	ATGGAAG	59.0909	1386	683
Bbr_0033	Bbr_0033	Bbr_515	CATCAGAAGTGACGAGCCACTC	CAGGAAC	54.5455	1386	1082
Bbr_0033	Bbr_0033	Bbr_516	GAGAAGGCAGATGGAAGTTGTA	TCGGAAC	45.4545	1386	671
Bbr_0033	Bbr_0033	Bbr_517	ACATGAAGCTCGGGCCGTCGGC	CTGGAAC	68.1818	1386	326
Bbr_0033	Bbr_0033	Bbr_518	CGGCGCCTCGTCCTTGGCCATT	TCGGAAC	68.1818	1386	292
Bbr_0033	Bbr_0033	Bbr_519	GGGTCTCGATGCCGGTCTCGTC	CTGGAAC	68.1818	1386	224
Bbr_0033	Bbr_0033	Bbr_520	TTCCTGATCCTTCTGGGAAGAC	TTGGAAT	50	1386	1042
Bbr_0033	Bbr_0033	Bbr_521	GCAGCACGCCGAGGTCCTCATC	CGGGAAT	68.1818	1386	941
Bbr_0033	Bbr_0033	Bbr_522	ATGGAAGTTGTATCGGAACGCC	GAGGAAT	50	1386	661
Bbr_0033	Bbr_0033	Bbr_523	CACGATGCATCGAAATACTTCT	TGAGCAG	40.9091	1386	510
Bbr_0033	Bbr_0033	Bbr_524	GCATCAGAAGTGACGAGCCACT	CCAGGAA	54.5455	1386	1083
Bbr_0033	Bbr_0033	Bbr_525	GATGGAAGTTGTATCGGAACGC	CGAGGAA	50	1386	662
Bbr_0034	Bbr_0034	Bbr_526	AGCACGGATTCGACCTCAGGAT	CGAGCAT	54.5455	480	168
Bbr_0034	Bbr_0034	Bbr_527	CTGAGCCAGCACGGATTCGACC	TCAGGAT	63.6364	480	175
Bbr_0034	Bbr_0034	Bbr_528	CAAGGTGGCTACGCATGAACCA	CTGGAAT	54.5455	480	455
Bbr_0035	Bbr_0035	Bbr_529	CCGGAGAACACGGAACCGATAA	CGAGAAA	54.5455	1344	45
Bbr_0035	Bbr_0035	Bbr_530	TCACGCCGATCTGCACGGTGGA	GAGGAAG	63.6364	1344	179
Bbr_0035	Bbr_0035	Bbr_531	AGACCAATGCCAACTCGGTGCC	GGAGAAC	59.0909	1344	65
Bbr_0035	Bbr_0035	Bbr_532	TCGGACGCATCGAACACATCGT	CCAGAAT	54.5455	1344	606
Bbr_0035	Bbr_0035	Bbr_533	CACCCATCTTGCCGGTCTTGGA	CAGGAAG	59.0909	1344	1172
Bbr_0035	Bbr_0035	Bbr_534	CACCGGAATCAGGTAGGGGGCG	ATGGAAG	68.1818	1344	244
Bbr_0035	Bbr_0035	Bbr_535	AAGAGGCGCCGAACGAGGCGGA	CAGGAAG	68.1818	1344	218
Bbr_0035	Bbr_0035	Bbr_536	CCGATAACGAGAAATACAAAAA	TCAGGAG	31.8182	1344	30
Bbr_0035	Bbr_0035	Bbr_537	TCTCGGAGATAACGATGGAGCA	GTAGGAG	50	1344	341
Bbr_0035	Bbr_0035	Bbr_538	ATAACGAGAAATACAAAAATCA	GGAGGAT	22.7273	1344	27
Bbr_0035	Bbr_0035	Bbr_539	GAGCAGTAGGAGATGATGAGGG	TCAGGAT	54.5455	1344	324
Bbr_0035	Bbr_0035	Bbr_540	TGCCAACTCGGTGCCGGAGAAC	ACGGAAC	63.6364	1344	58
Bbr_0035	Bbr_0035	Bbr_541	GATGACCATGTTGTAGCCGTCG	TCGGAAT	54.5455	1344	1219
Bbr_0035	Bbr_0035	Bbr_542	TGCACACCCCAGCTTTCGACCA	CCGGAAT	59.0909	1344	264
Bbr_0035	Bbr_0035	Bbr_543	GCCAGATGGATGCCGCGCTTAC	GCAGCAG	63.6364	1344	900
Bbr_0035	Bbr_0035	Bbr_544	TTACGCAGCAGTTCCAGGCTCG	GCAGCAG	59.0909	1344	882
Bbr_0035	Bbr_0035	Bbr_545	TTGGCGTTCGGATCGCGCACGT	CCAGCAG	63.6364	1344	801
Bbr_0035	Bbr_0035	Bbr_546	TCGGTCTGCTGCGGGTCGAAGC	CGAGCAG	68.1818	1344	504
Bbr_0035	Bbr_0035	Bbr_547	GCACCATCTCGGAGATAACGAT	GGAGCAG	50	1344	347
Bbr_0035	Bbr_0035	Bbr_548	GCACCCATCTTGCCGGTCTTGG	ACAGGAA	63.6364	1344	1173
Bbr_0035	Bbr_0035	Bbr_549	GAAGAGGCGCCGAACGAGGCGG	ACAGGAA	72.7273	1344	219
Bbr_0035	Bbr_0035	Bbr_550	GTCACGCCGATCTGCACGGTGG	AGAGGAA	68.1818	1344	180
Bbr_0036	Bbr_0036	Bbr_551	GCTTGCGTCTCATCGATGGTGA	TAAGAAT	54.5455	1137	444
Bbr_0036	Bbr_0036	Bbr_552	TCGATGATGGAGTGCCGACCAA	TAAGAAT	54.5455	1137	54
Bbr_0036	Bbr_0036	Bbr_553	CCCTACTCCGTTGGTCAACGCT	TCGGAAA	59.0909	1137	88
Bbr_0036	Bbr_0036	Bbr_554	GGTCGAATGAGCTGATCCTTGA	TGAGAAT	50	1137	1053
Bbr_0036	Bbr_0036	Bbr_555	CAACGTCAGCGGATTGAATTCC	GCAGAAA	50	1137	361
Bbr_0036	Bbr_0036	Bbr_556	TCCAAGAACGCATTCTTGACGT	CTGGAAG	45.4545	1137	678
Bbr_0036	Bbr_0036	Bbr_557	CGTGGCAATGCCGGAAATTCCA	ATGGAAG	54.5455	1137	310
Bbr_0036	Bbr_0036	Bbr_558	TACCGGAATCCGCAACCGTCTC	CAAGAAC	59.0909	1137	698
Bbr_0036	Bbr_0036	Bbr_559	ATCGTCGAAGGCGAGCAACGCA	TCGGAAA	59.0909	1137	874
Bbr_0036	Bbr_0036	Bbr_560	CCCGAGACTCGCCGTGGCAATG	CCGGAAA	68.1818	1137	322
Bbr_0036	Bbr_0036	Bbr_561	TTGGCGATACGCCGAAATTCGG	TGAGCAT	54.5455	1137	171
Bbr_0036	Bbr_0036	Bbr_562	CCAAAGCCACGCTGCCCGGTGA	CCAGCAT	68.1818	1137	132
Bbr_0036	Bbr_0036	Bbr_563	CCCGGTGACCAGCATAATGCGC	CCAGGAG	63.6364	1137	118
Bbr_0036	Bbr_0036	Bbr_564	AAAAATGTGGTCACCTCGTTAT	CCAGCAA	36.3636	1137	612
Bbr_0036	Bbr_0036	Bbr_565	GCGCATACGGCATCGTCGAAGG	CGAGCAA	63.6364	1137	885
Bbr_0036	Bbr_0036	Bbr_566	CGTAATGACGTGCTGCACGGCT	GTAGCAA	59.0909	1137	499
Bbr_0036	Bbr_0036	Bbr_567	GCGAATCTTCGGCCATCGCCGT	AAGGAAC	63.6364	1137	950
Bbr_0036	Bbr_0036	Bbr_568	GTCCTCCTCGCTGATGGTCTTA	CCGGAAT	54.5455	1137	718
Bbr_0036	Bbr_0036	Bbr_569	GGAAACACCGGTTGTCACATCA	TCAGCAG	50	1137	850
Bbr_0036	Bbr_0036	Bbr_570	GGCGAATCTTCGGCCATCGCCG	TAAGGAA	68.1818	1137	951
Bbr_0037	icfA	Bbr_571	TCGGCGAATCGGCGATTGCCTT	GGAGCAT	59.0909	684	63
Bbr_0037	icfA	Bbr_572	CACACGGACATGCCGGCCTGGC	GTAGGAT	72.7273	684	480
Bbr_0037	icfA	Bbr_573	TTTCCGGAGGCACGCGCGAATC	CGAGCAG	63.6364	684	176
Bbr_0037	icfA	Bbr_574	GCCGCATCCGGATTTTGGCCGT	CTAGCAA	63.6364	684	138
Bbr_0038	ahpC	Bbr_575	CGAACGTGAAGTCAGCCGGGTA	GAAGAAG	59.0909	564	116
Bbr_0038	ahpC	Bbr_576	TTGAAATCGGTCAATTCATGCT	GCAGAAG	36.3636	564	15
Bbr_0038	ahpC	Bbr_577	ACGTGAAGTCAGCCGGGTAGAA	GAAGAAC	54.5455	564	113
Bbr_0038	ahpC	Bbr_578	ACACGAACGTGAAGTCAGCCGG	GTAGAAG	59.0909	564	119
Bbr_0038	ahpC	Bbr_579	GCCAATAGGGCGGTCGGGTCGG	CCAGCAT	72.7273	564	294
Bbr_0038	ahpC	Bbr_580	CTTCGGCGTTACGACCCACGTT	GGAGGAG	59.0909	564	419
Bbr_0038	ahpC	Bbr_581	CCTTGTGCACGAAGTGGGTGTC	GCAGGAG	59.0909	564	221
Bbr_0038	ahpC	Bbr_582	GCACATCGTCCTTGGTCACCTC	GTGGAAC	59.0909	564	68
Bbr_0038	ahpC	Bbr_583	TCACCTCGTGGAACTCGTTGTT	CTGGAAT	50	564	53
Bbr_0038	ahpC	Bbr_584	AACTGGGAGGCCTGCACGCGGC	GCAGCAG	72.7273	564	450
Bbr_0039	trxB1	Bbr_585	CAAGTGAAGTCCGGTTCACGCA	CGAGAAC	54.5455	1914	528
Bbr_0039	trxB1	Bbr_586	CCACCAGCACCTCCTTGCCGGC	GAAGAAC	72.7273	1914	434
Bbr_0039	trxB1	Bbr_587	CACGTCAAGGCCGGTGGCCTCG	GCGGAAA	72.7273	1914	250
Bbr_0039	trxB1	Bbr_588	CACATCGTGCAGGTGAGCGAGA	CGAGAAT	59.0909	1914	1683
Bbr_0039	trxB1	Bbr_589	TCGGTCTGACCGGTAGCCAAAT	CAAGAAT	54.5455	1914	666
Bbr_0039	trxB1	Bbr_590	CGCCGTACTGGTCTTTGAGTTC	GGGGAAG	54.5455	1914	1790
Bbr_0039	trxB1	Bbr_591	CACAAACGAGTTGAACTCATGG	CCGGAAG	45.4545	1914	1561
Bbr_0039	trxB1	Bbr_592	ACTCATGGCCGGAAGGTACGCC	GTGGAAG	63.6364	1914	1547
Bbr_0039	trxB1	Bbr_593	CAAGCTGCTGCTTGATGGCGGC	AGAGAAC	63.6364	1914	1124
Bbr_0039	trxB1	Bbr_594	CGCGGGCTGGCGCCGGTGGCGA	TGAGGAT	86.3636	1914	333
Bbr_0039	trxB1	Bbr_595	GGCGTAACGCTCCAGCTCCACG	GCAGCAA	68.1818	1914	913
Bbr_0039	trxB1	Bbr_596	CAAATCAGTGGCAGGCACATAG	CCAGCAA	50	1914	739
Bbr_0039	trxB1	Bbr_597	TGACTTTGGAGGCGTACTTAGT	CAGGAAC	45.4545	1914	497
Bbr_0039	trxB1	Bbr_598	GGCAACGTCGAATGTGGCGCGG	CCGGAAT	68.1818	1914	1414
Bbr_0039	trxB1	Bbr_599	CAAGGCCGGTGGCCTCGGCGGA	AAGGAAT	77.2727	1914	245
Bbr_0039	trxB1	Bbr_600	GTGACTTTGGAGGCGTACTTAG	TCAGGAA	50	1914	498
Bbr_0039	trxB1	Bbr_601	TCAAGGCCGGTGGCCTCGGCGG	AAAGGAA	77.2727	1914	246
Bbr_0040	Bbr_0040	Bbr_602	TGCGTGGGGTCAGATTTTCGGA	AAAGAAT	54.5455	2208	203
Bbr_0040	Bbr_0040	Bbr_603	GTTTGCCTGTTGCGAATGGCAT	GCAGAAA	50	2208	267
Bbr_0040	Bbr_0040	Bbr_604	TCCGCTATCACCACATGGTCTC	GGGGAAA	54.5455	2208	69
Bbr_0040	Bbr_0040	Bbr_605	TGGACAGGAACACCTGAGTGTT	CAAGAAT	50	2208	1820
Bbr_0040	Bbr_0040	Bbr_606	ATCCATGGTTTTGAATGGTTGC	GCAGAAA	40.9091	2208	888
Bbr_0040	Bbr_0040	Bbr_607	AGTTCGGCAAGATCGTCGGCGC	AGAGAAA	63.6364	2208	567
Bbr_0040	Bbr_0040	Bbr_608	CGCATATGATGGTGAACAGGTT	CTGGAAG	45.4545	2208	1712
Bbr_0040	Bbr_0040	Bbr_609	GCACGCACGCCCGCCGCATACA	TTGGAAG	72.7273	2208	1620
Bbr_0040	Bbr_0040	Bbr_610	TCTTTCCAGCGTTGCAGCACCA	GGGGAAG	54.5455	2208	816
Bbr_0040	Bbr_0040	Bbr_611	TCGCCAAAAGTCACCGACAATC	CGGGAAA	50	2208	702
Bbr_0040	Bbr_0040	Bbr_612	GTCACTGCGTGGGGTCAGATTT	TCGGAAA	54.5455	2208	208
Bbr_0040	Bbr_0040	Bbr_613	TTCAAGAATTCCGTGCCGGGCA	CCAGCAT	54.5455	2208	1800
Bbr_0040	Bbr_0040	Bbr_614	CGCCTGCCGATAATCTGTCCGC	GCAGCAT	63.6364	2208	1311
Bbr_0040	Bbr_0040	Bbr_615	CGGCAAGATCGTCGGCGCAGAG	AAAGCAT	68.1818	2208	563
Bbr_0040	Bbr_0040	Bbr_616	TCGGATTCGGGGCCGCTGACCA	TCAGCAT	68.1818	2208	300
Bbr_0040	Bbr_0040	Bbr_617	CAAGCAGCACCGATTTACTGAA	TAAGGAT	45.4545	2208	1520
Bbr_0040	Bbr_0040	Bbr_618	ACTACTTGTTCCGAAGCCTCAG	CCAGCAA	50	2208	2106
Bbr_0040	Bbr_0040	Bbr_619	CGCAGGAACGCAAGTCGTTCAC	GCAGCAA	59.0909	2208	1248
Bbr_0040	Bbr_0040	Bbr_620	CGTTTGCAGCCAGCACTTTGGA	CAGGAAC	54.5455	2208	1838
Bbr_0040	Bbr_0040	Bbr_621	GCACATCGTCGTACAGGTCACG	CAGGAAC	59.0909	2208	1268
Bbr_0040	Bbr_0040	Bbr_622	TGAAGTTGAACACGTTGGGCAC	ATGGAAT	50	2208	638
Bbr_0040	Bbr_0040	Bbr_623	ATGTCTGCTGCTGTTCGCGTTC	ACGGAAT	54.5455	2208	536
Bbr_0040	Bbr_0040	Bbr_624	TGCCAGGCGTCTTCCACACGCA	ACAGCAG	63.6364	2208	1896
Bbr_0040	Bbr_0040	Bbr_625	GTGACAATGTTGGCATAATTCT	CAAGCAG	36.3636	2208	1542
Bbr_0040	Bbr_0040	Bbr_626	CTGTTGCCTTGTACCGCGGTGC	GAAGCAG	63.6364	2208	954
Bbr_0040	Bbr_0040	Bbr_627	TCGTTTGCAGCCAGCACTTTGG	ACAGGAA	54.5455	2208	1839
Bbr_0040	Bbr_0040	Bbr_628	AGCACATCGTCGTACAGGTCAC	GCAGGAA	54.5455	2208	1269
Bbr_0041	Bbr_0041	Bbr_629	ATATAACGGCTGGGATTATCGT	TGAGAAT	40.9091	915	354
Bbr_0041	Bbr_0041	Bbr_630	GTTCAGCCTCCTTGGTTCTAGT	CCAGAAC	50	915	887
Bbr_0041	Bbr_0041	Bbr_631	GCGAAATCGGCTCGTTCCTCAA	CGAGAAC	54.5455	915	255
Bbr_0041	Bbr_0041	Bbr_632	CACAATGGCACCAGCAGCATGA	AAGGAAG	54.5455	915	117
Bbr_0041	Bbr_0041	Bbr_633	AACGGCCCCCACAATGGCACCA	GCAGCAT	63.6364	915	126
Bbr_0041	Bbr_0041	Bbr_634	ATCATTACATGCACGGCGATAA	GCAGCAT	40.9091	915	30
Bbr_0041	Bbr_0041	Bbr_635	ACGCGAATCAGCGTGCTCGCAT	GCAGCAA	59.0909	915	165
Bbr_0041	Bbr_0041	Bbr_636	CAAAGCGTATCCTTGCGCAATA	CCGGAAT	45.4545	915	568
Bbr_0041	Bbr_0041	Bbr_637	GCAATAGCGTTCCAACATCGTT	TCGGAAT	45.4545	915	517
Bbr_0041	Bbr_0041	Bbr_638	CATAACGGCCCCCACAATGGCA	CCAGCAG	59.0909	915	129
Bbr_0041	Bbr_0041	Bbr_639	AATGGCACCAGCAGCATGAAAG	GAAGCAG	50	915	114
Bbr_0041	Bbr_0041	Bbr_640	ACGCCAACGCGAGACAATACGC	ACAGCAG	59.0909	915	66
Bbr_0041	Bbr_0041	Bbr_641	CATATCATTACATGCACGGCGA	TAAGCAG	45.4545	915	33
Bbr_0041	Bbr_0041	Bbr_642	CCACAATGGCACCAGCAGCATG	AAAGGAA	59.0909	915	118
Bbr_0043	Bbr_0043	Bbr_643	AATCTGGCCACCATACTTGAGA	ATAGAAT	45.4545	1879	918
Bbr_0043	Bbr_0043	Bbr_644	GTGGTAGGGACTTTCATATCAA	GCAGAAT	40.9091	1879	288
Bbr_0043	Bbr_0043	Bbr_645	CCATTGCCAGACGGTACCGGAG	ACGGAAA	63.6364	1879	850
Bbr_0043	Bbr_0043	Bbr_646	TTTCCATCGAAACCGTCAATCC	TGAGAAT	45.4545	1879	1668
Bbr_0043	Bbr_0043	Bbr_647	CACCAAATCTGGCCACCATACT	TGAGAAT	50	1879	923
Bbr_0043	Bbr_0043	Bbr_648	CCGGAGACGGAAAATCGTCCAA	GTAGAAA	54.5455	1879	834
Bbr_0043	Bbr_0043	Bbr_649	CTGTATGTACGGCAAGGAACTG	TCGGAAG	50	1879	1355
Bbr_0043	Bbr_0043	Bbr_650	GTTGATCACCGGATAGGCCGTG	GCAGAAC	59.0909	1879	797
Bbr_0043	Bbr_0043	Bbr_651	GCTCACATAGTGCATGTTCAAT	TCGGAAA	40.9091	1879	1475
Bbr_0043	Bbr_0043	Bbr_652	CCACCATACTTGAGAATAGAAT	TCGGAAA	36.3636	1879	911
Bbr_0043	Bbr_0043	Bbr_653	ATGGTGCTGTAGTGATTCAACG	CTGGAAA	45.4545	1879	348
Bbr_0043	Bbr_0043	Bbr_654	TTCATATCAAGCAGAATCCGGT	CGAGCAT	40.9091	1879	276
Bbr_0043	Bbr_0043	Bbr_655	ATGATCTTTCGCGCCTCTTGGG	AGAGGAT	54.5455	1879	1279
Bbr_0043	Bbr_0043	Bbr_656	CCGATTTCGCCGTTTTGCCGAA	GCAGCAA	54.5455	1879	1072
Bbr_0043	Bbr_0043	Bbr_657	GGTGAAACGAATACCGTACCGT	TCAGCAA	50	1879	956
Bbr_0043	Bbr_0043	Bbr_658	TAATGCACGCCCAGGCTCTCCA	CCAGCAA	59.0909	1879	111
Bbr_0043	Bbr_0043	Bbr_659	TGCCGGGCGTACCATTACTGGC	ACGGAAC	63.6364	1879	1755
Bbr_0043	Bbr_0043	Bbr_660	ACCGAACTCCTGTATGTACGGC	AAGGAAC	54.5455	1879	1364
Bbr_0043	Bbr_0043	Bbr_661	TTGCGGCCGGCAATACGTCTTT	CTGGAAT	54.5455	1879	1221
Bbr_0043	Bbr_0043	Bbr_662	TGTCCAGCGATGGCATTGGCAG	CAGGAAT	59.0909	1879	186
Bbr_0043	Bbr_0043	Bbr_663	AGACTTTGACCAGACCTTGCCA	GCGGAAT	50	1879	53
Bbr_0043	Bbr_0043	Bbr_664	TCCACTTGGCCAACACGTCTGA	CAGGAAT	54.5455	1879	20
Bbr_0043	Bbr_0043	Bbr_665	TGAACCGTGGCGCTCGTGGCTT	TGAGCAG	63.6364	1879	1828
Bbr_0043	Bbr_0043	Bbr_666	TCTTTCGCACCACGATCTTCAT	CAAGCAG	45.4545	1879	1528
Bbr_0043	Bbr_0043	Bbr_667	TATCCGATTTCGCCGTTTTGCC	GAAGCAG	50	1879	1075
Bbr_0043	Bbr_0043	Bbr_668	ACCGGATAGGCCGTGGCAGAAC	CGAGCAG	63.6364	1879	790
Bbr_0043	Bbr_0043	Bbr_669	GTAGTGGTAGGGACTTTCATAT	CAAGCAG	40.9091	1879	291
Bbr_0043	Bbr_0043	Bbr_670	CACCGAACTCCTGTATGTACGG	CAAGGAA	54.5455	1879	1365
Bbr_0043	Bbr_0043	Bbr_671	TTGTCCAGCGATGGCATTGGCA	GCAGGAA	54.5455	1879	187
Bbr_0043	Bbr_0043	Bbr_672	TTCCACTTGGCCAACACGTCTG	ACAGGAA	54.5455	1879	21
Bbr_0044	Bbr_0044	Bbr_673	GGTAGATCTGTTCCGAAAGCAT	GTAGAAG	45.4545	1419	677
Bbr_0044	Bbr_0044	Bbr_674	GAAAGCCGGTAGCACCCATTCG	GCGGAAA	59.0909	1419	628
Bbr_0044	Bbr_0044	Bbr_675	GCAGCAGCATGGAGCGCACAGT	ATGGAAA	63.6364	1419	434
Bbr_0044	Bbr_0044	Bbr_676	TACTCCTGATCGTCAACACCGC	CGAGAAT	54.5455	1419	960
Bbr_0044	Bbr_0044	Bbr_677	AGATCTGTTCCGAAAGCATGTA	GAAGAAA	40.9091	1419	674
Bbr_0044	Bbr_0044	Bbr_678	CAACACCGACAATGGTTGGCCT	TCGGAAA	54.5455	1419	1105
Bbr_0044	Bbr_0044	Bbr_679	AGAAGAAACGAATCCATCGCGG	ACGGAAA	50	1419	653
Bbr_0044	Bbr_0044	Bbr_680	AGCCAACAATCCGCCATATCCG	GTGGAAA	54.5455	1419	517
Bbr_0044	Bbr_0044	Bbr_681	GCATACAGCTTGCGATAATCGT	CAAGCAT	45.4545	1419	1365
Bbr_0044	Bbr_0044	Bbr_682	GCACGCTGGTAGATCTGTTCCG	AAAGCAT	59.0909	1419	684
Bbr_0044	Bbr_0044	Bbr_683	CCCATCAGGTATAACACCGGCA	GCAGCAT	54.5455	1419	453
Bbr_0044	Bbr_0044	Bbr_684	ACACGCCACCATGCACGTACGG	GTAGCAT	63.6364	1419	35
Bbr_0044	Bbr_0044	Bbr_685	CGCGTATAAATGCCATGTTCCG	TAAGCAA	50	1419	579
Bbr_0044	Bbr_0044	Bbr_686	CATGGTTTCACGCAACGTACGG	CTGGAAC	54.5455	1419	1288
Bbr_0044	Bbr_0044	Bbr_687	AAGCAATACCGGCGCATGGTTG	ATGGAAC	54.5455	1419	556
Bbr_0044	Bbr_0044	Bbr_688	GGTCAATGAATTCACGGCTTTG	CAGGAAC	45.4545	1419	353
Bbr_0044	Bbr_0044	Bbr_689	ACAGCGGATGCACGCCTTTGGT	GTGGAAC	59.0909	1419	323
Bbr_0044	Bbr_0044	Bbr_690	CGCTCAGACGCAAGGCGTCGTC	GAGGAAC	68.1818	1419	197
Bbr_0044	Bbr_0044	Bbr_691	ACCCAACCATCGTCGGGTTTCA	GTGGAAT	54.5455	1419	828
Bbr_0044	Bbr_0044	Bbr_692	AAACGTTCGTATTGAATGCCGT	TGGGAAT	40.9091	1419	792
Bbr_0044	Bbr_0044	Bbr_693	CCTCGCCTTCCAAAAGCTCACG	GCAGCAG	59.0909	1419	1178
Bbr_0044	Bbr_0044	Bbr_694	CTGCCCATCAGGTATAACACCG	GCAGCAG	54.5455	1419	456
Bbr_0044	Bbr_0044	Bbr_695	AGGTCAATGAATTCACGGCTTT	GCAGGAA	40.9091	1419	354
Bbr_0044	Bbr_0044	Bbr_696	CCGCTCAGACGCAAGGCGTCGT	CGAGGAA	68.1818	1419	198
Bbr_0045	Bbr_0045	Bbr_697	CCGGTAGACCCCCAGAACGACG	GCAGAAT	68.1818	1548	306
Bbr_0045	Bbr_0045	Bbr_698	CACGCCCTGCATCAGCGTGGCT	CCAGAAA	68.1818	1548	382
Bbr_0045	Bbr_0045	Bbr_699	ATCAGCGTGGCTCCAGAAAACA	GCAGAAA	50	1548	372
Bbr_0045	Bbr_0045	Bbr_700	CTCACGATCAGCACGCCAAACT	GCAGAAG	54.5455	1548	126
Bbr_0045	Bbr_0045	Bbr_701	CCGGAATAATCGGTGAAGTACA	GCAGAAT	45.4545	1548	1170
Bbr_0045	Bbr_0045	Bbr_702	ACCACAAAATTCACCGTGGTGA	TCAGAAT	45.4545	1548	852
Bbr_0045	Bbr_0045	Bbr_703	AAAAAACGTGTGACCGGCATCG	ACAGAAA	50	1548	243
Bbr_0045	Bbr_0045	Bbr_704	ATAGCGAACAGCGACGCTCCCA	TCAGAAA	59.0909	1548	1290
Bbr_0045	Bbr_0045	Bbr_705	TGTAATACGAACGATATGTCGG	ATAGAAA	40.9091	1548	896
Bbr_0045	Bbr_0045	Bbr_706	AACAATCCGGTCAACGCCAACG	GCAGAAA	54.5455	1548	699
Bbr_0045	Bbr_0045	Bbr_707	GGCAGAAACTGGTCAACCCACT	GCAGAAA	54.5455	1548	678
Bbr_0045	Bbr_0045	Bbr_708	GCATTCCAGTTGACGACCATTT	CAAGAAA	45.4545	1548	426
Bbr_0045	Bbr_0045	Bbr_709	CGAAGCCGAACAGTGTGGTAGT	GAAGAAC	54.5455	1548	1259
Bbr_0045	Bbr_0045	Bbr_710	CCAACATGATGCCGGTAGACCC	CCAGAAC	59.0909	1548	317
Bbr_0045	Bbr_0045	Bbr_711	AGCCACGGATTCTCACGACTTT	GCGGAAA	50	1548	648
Bbr_0045	Bbr_0045	Bbr_712	GTGATCAGAATCGTTAAAAACG	CAAGCAT	36.3636	1548	834
Bbr_0045	Bbr_0045	Bbr_713	TAATCGGTGAAGTACAGCAGAA	TCAGCAT	40.9091	1548	1164
Bbr_0045	Bbr_0045	Bbr_714	TGCAATTCTCGATTGAGCACAG	CCAGCAT	45.4545	1548	978
Bbr_0045	Bbr_0045	Bbr_715	TGCAACAGCAGCACATCCCACA	CCAGCAT	54.5455	1548	612
Bbr_0045	Bbr_0045	Bbr_716	ATCATCTTCTCATCGTGATCAA	ACAGCAT	36.3636	1548	279
Bbr_0045	Bbr_0045	Bbr_717	ACGCCGGCATAGCCGTAGGCTC	GCAGCAT	68.1818	1548	66
Bbr_0045	Bbr_0045	Bbr_718	AAACTTGTCAATACCAACGAGG	CGAGCAA	40.9091	1548	216
Bbr_0045	Bbr_0045	Bbr_719	GCATCGCCATCAAGCCCCTACG	ATGGAAC	63.6364	1548	41
Bbr_0045	Bbr_0045	Bbr_720	GATTGTCGGTGTATGAGGCGAG	CCGGAAT	54.5455	1548	1328
Bbr_0045	Bbr_0045	Bbr_721	TAATGCCGATGCAGTCAACGCA	CCGGAAT	50	1548	1192
Bbr_0045	Bbr_0045	Bbr_722	TCGATTCGTTGTTCGCCATGTT	CAAGCAG	45.4545	1548	1431
Bbr_0045	Bbr_0045	Bbr_723	GCACCGGAATAATCGGTGAAGT	ACAGCAG	50	1548	1173
Bbr_0045	Bbr_0045	Bbr_724	TCTTTAACCGTGCCACCATCGT	TGAGCAG	50	1548	927
Bbr_0045	Bbr_0045	Bbr_725	CTTTGCGGAAAATACCGATGCA	ACAGCAG	45.4545	1548	630
Bbr_0045	Bbr_0045	Bbr_726	TCCACTGGCGGCAACGCCAACG	CAAGCAG	68.1818	1548	546
Bbr_0045	Bbr_0045	Bbr_727	CGTAATAAACGCCACCAGCACT	GCAGCAG	50	1548	508
Bbr_0045	Bbr_0045	Bbr_728	TGCATCAGCGTGGCTCCAGAAA	ACAGCAG	54.5455	1548	375
Bbr_0045	Bbr_0045	Bbr_729	AATGTGTATGTGATCATGCATA	CAAGCAG	31.8182	1548	189
Bbr_0045	Bbr_0045	Bbr_730	ATGCATCACATCGTTGAAACCC	AAAGGAA	45.4545	1548	1078
Bbr_0046	Bbr_0046	Bbr_731	TTTTCGGTATCGAAATATTTGC	CGAGAAT	31.8182	1815	975
Bbr_0046	Bbr_0046	Bbr_732	GCTTTCGCCAAAACCAAGCTCC	CCGGAAA	54.5455	1815	424
Bbr_0046	Bbr_0046	Bbr_733	TGATGAAGTCGCACATCCGGCG	CAGGAAA	59.0909	1815	94
Bbr_0046	Bbr_0046	Bbr_734	CAATGCTGCCGCCGGCTTTCAC	ATAGAAG	63.6364	1815	1772
Bbr_0046	Bbr_0046	Bbr_735	CGTCGTTGTCCCAGTCGAGCAC	GTAGAAG	63.6364	1815	1097
Bbr_0046	Bbr_0046	Bbr_736	TGGTAGGGGTAGGTGTGCCGAT	GTAGAAC	59.0909	1815	1481
Bbr_0046	Bbr_0046	Bbr_737	TGAGATCAAAGGCCATTTTGTT	ACGGAAA	36.3636	1815	599
Bbr_0046	Bbr_0046	Bbr_738	TTGGTCTGCAAGCAGCGGCTAA	ACAGCAT	54.5455	1815	1212
Bbr_0046	Bbr_0046	Bbr_739	TTGATCTCATATTCCTTGCGCA	TGAGCAT	40.9091	1815	1128
Bbr_0046	Bbr_0046	Bbr_740	CATCCGGCGCAGGAAAGCACCA	TCAGCAT	63.6364	1815	81
Bbr_0046	Bbr_0046	Bbr_741	GCAAATCCTCATCGTTGAAATC	GTAGGAG	40.9091	1815	1538
Bbr_0046	Bbr_0046	Bbr_742	GGCCCCTGTTCGTCGCCGACCT	GCAGCAA	72.7273	1815	393
Bbr_0046	Bbr_0046	Bbr_743	GTATTGCCTTGTCGAGCGCAGT	TCGGAAC	54.5455	1815	1244
Bbr_0046	Bbr_0046	Bbr_744	GCCGTTCTCCCAGCTTTTGCCG	TCGGAAC	63.6364	1815	1162
Bbr_0046	Bbr_0046	Bbr_745	GCTTCTGGTAACGCCTTCATAC	ATGGAAT	50	1815	1366
Bbr_0046	Bbr_0046	Bbr_746	CCAGTCGAGCACGTAGAAGGTG	TCGGAAT	59.0909	1815	1087
Bbr_0046	Bbr_0046	Bbr_747	TATCGGTATTGCCGGTCAACAG	CTGGAAT	50	1815	1022
Bbr_0046	Bbr_0046	Bbr_748	GTTTGATCACGTCTTCGTCTCG	ATGGAAT	50	1815	818
Bbr_0046	Bbr_0046	Bbr_749	CGTATACAGACCGTAATCGTCA	AAGGAAT	45.4545	1815	706
Bbr_0046	Bbr_0046	Bbr_750	GCCCATTGCCGCATAGTCATCA	ACGGAAT	54.5455	1815	340
Bbr_0046	Bbr_0046	Bbr_751	CAGTTCGGAACGACTTGGTCTG	CAAGCAG	54.5455	1815	1226
Bbr_0046	Bbr_0046	Bbr_752	GCGTATACAGACCGTAATCGTC	AAAGGAA	50	1815	707
Bbr_0046	Bbr_0046	Bbr_753	GTGATGAAGTCGCACATCCGGC	GCAGGAA	59.0909	1815	95
Bbr_0047	Bbr_0047	Bbr_754	GTGACACGCACGGTGCCAGCGT	CAAGAAT	68.1818	825	543
Bbr_0047	Bbr_0047	Bbr_755	AACAGATCGCGCACCACTTGCG	GTAGAAA	59.0909	825	687
Bbr_0047	Bbr_0047	Bbr_756	AACCGTTCCTTGGCGGTGCTCG	GCGGAAC	63.6364	825	84
Bbr_0047	Bbr_0047	Bbr_757	CGCAAAAACTCGTAATCGCCGG	CAAGAAT	54.5455	825	417
Bbr_0047	Bbr_0047	Bbr_758	AGATCAAATATTTGAGCTCATG	ACGGAAC	31.8182	825	110
Bbr_0047	Bbr_0047	Bbr_759	ATGCGAATACGGTATTTCTTGC	GCAGCAG	40.9091	825	285
Bbr_0047	Bbr_0047	Bbr_760	TTGCTCGCATGTTTGTCGAGGC	CAAGCAG	54.5455	825	180
Bbr_0047	Bbr_0047	Bbr_761	CTGACCCGACGTTTGACGCGCT	GCAGCAG	63.6364	825	42
Bbr_0048	Bbr_0048	Bbr_762	TGCGCGAATACACCACGCCCGT	GTAGAAA	63.6364	666	137
Bbr_0048	Bbr_0048	Bbr_763	CGCGACCCTTGTCTTGATGCGA	GTAGAAC	59.0909	666	413
Bbr_0048	Bbr_0048	Bbr_764	CGACAACGCACCGACCATACCA	AGGGAAA	59.0909	666	241
Bbr_0048	Bbr_0048	Bbr_765	CACGCATGGTTTTGGATTTGAC	GAAGAAT	45.4545	666	515
Bbr_0048	Bbr_0048	Bbr_766	CGAACGCCATATCCTTGTCGTC	GCAGAAC	54.5455	666	572
Bbr_0048	Bbr_0048	Bbr_767	CCGCGATACCTGAAGTAATCGA	CCAGAAC	50	666	320
Bbr_0048	Bbr_0048	Bbr_768	TTTTGGGCACATTGTATTGACT	GAAGGAT	36.3636	666	47
Bbr_0048	Bbr_0048	Bbr_769	ACGATGCCGACAATCAACGCCA	CCAGCAA	54.5455	666	87
Bbr_0048	Bbr_0048	Bbr_770	GAAGTAATCGACCAGAACAAAT	ACAGCAG	36.3636	666	309
Bbr_0049	Bbr_0049	Bbr_771	CATGATCGATGTCTTCGAATGT	AAAGAAA	40.9091	2265	62
Bbr_0049	Bbr_0049	Bbr_772	CATGACCATCAAGCATACGCTG	AAAGAAA	50	2265	1919
Bbr_0049	Bbr_0049	Bbr_773	GATATCCATCATGGACACGTTC	ACGGAAA	45.4545	2265	334
Bbr_0049	Bbr_0049	Bbr_774	TTGTCCGTGGATCTGTTGTCGG	CAAGAAT	54.5455	2265	2121
Bbr_0049	Bbr_0049	Bbr_775	GTGAAGGCAGATTCAGATCGTC	GAAGAAT	50	2265	1106
Bbr_0049	Bbr_0049	Bbr_776	ACGGATATATCCCAATCACCTT	CCAGAAA	40.9091	2265	1629
Bbr_0049	Bbr_0049	Bbr_777	TCCGTTTCACCGGCAGTGGAGG	GTAGAAA	63.6364	2265	773
Bbr_0049	Bbr_0049	Bbr_778	GGCAAAACTCACGTAATGCTTC	GCGGAAG	45.4545	2265	1955
Bbr_0049	Bbr_0049	Bbr_779	ATTTCCGCCTGATTGATGAGGT	CTGGAAG	45.4545	2265	1689
Bbr_0049	Bbr_0049	Bbr_780	AAAATATTCTCAAGCCGGTTGT	TGAGCAT	36.3636	2265	1779
Bbr_0049	Bbr_0049	Bbr_781	CGGAAGGAACCGTCATGACCAT	CAAGCAT	54.5455	2265	1932
Bbr_0049	Bbr_0049	Bbr_782	TAACGTACATTCAGATATTCAA	GCAGCAT	27.2727	2265	1830
Bbr_0049	Bbr_0049	Bbr_783	CCACAGCCCAAGGGTTGGATGG	GGAGCAT	63.6364	2265	1238
Bbr_0049	Bbr_0049	Bbr_784	AATACCTCGCTACGGTATATCC	CCAGCAT	45.4545	2265	1164
Bbr_0049	Bbr_0049	Bbr_785	ATCACATCGACATTAATGTCTT	TGAGCAT	31.8182	2265	561
Bbr_0049	Bbr_0049	Bbr_786	CGTCCTTCACGCTCCCATCTGC	CCAGCAT	63.6364	2265	291
Bbr_0049	Bbr_0049	Bbr_787	ACGACATCGTAGTCAAGCAGTC	GCAGGAG	50	2265	2016
Bbr_0049	Bbr_0049	Bbr_788	GTCGAAGAATCGTCCGGCATCG	TCAGGAT	59.0909	2265	1087
Bbr_0049	Bbr_0049	Bbr_789	GATATTTCCGCCAGACCATCAG	CCAGGAT	50	2265	939
Bbr_0049	Bbr_0049	Bbr_790	CAGGAGTCCTTCTTGATATTCG	GGAGCAA	45.4545	2265	1993
Bbr_0049	Bbr_0049	Bbr_791	AAACTCACGTAATGCTTCGCGG	AAGGAAC	50	2265	1951
Bbr_0049	Bbr_0049	Bbr_792	TTGGATGGGGAGCATGCGTGAG	TGGGAAT	59.0909	2265	1224
Bbr_0049	Bbr_0049	Bbr_793	CCGAATTCGTCGACTTCCGGAT	CGGGAAT	54.5455	2265	1020
Bbr_0049	Bbr_0049	Bbr_794	AATGTCTTTGAGCATGTTCAGC	GAGGAAT	40.9091	2265	547
Bbr_0049	Bbr_0049	Bbr_795	AATACCGGGACGAACCATCCTG	GGGGAAT	54.5455	2265	204
Bbr_0049	Bbr_0049	Bbr_796	CGGCTACGGACGACATCGTAGT	CAAGCAG	59.0909	2265	2025
Bbr_0049	Bbr_0049	Bbr_797	GGATAACGTACATTCAGATATT	CAAGCAG	31.8182	2265	1833
Bbr_0049	Bbr_0049	Bbr_798	CGCGGTAGATCCTGTCGTCATC	GAAGCAG	59.0909	2265	1517
Bbr_0049	Bbr_0049	Bbr_799	TCGTCATCGTAGGCATTGCGGT	TGAGCAG	54.5455	2265	1347
Bbr_0049	Bbr_0049	Bbr_800	CGCGCGTCGATGTTATATTCGT	TCAGCAG	50	2265	396
Bbr_0049	Bbr_0049	Bbr_801	AAAACTCACGTAATGCTTCGCG	GAAGGAA	45.4545	2265	1952
Bbr_0049	Bbr_0049	Bbr_802	TAATGTCTTTGAGCATGTTCAG	CGAGGAA	36.3636	2265	548
Bbr_0050	Bbr_0050	Bbr_803	CGTGATATCCACGAGCATCTTC	GCAGAAA	50	693	323
Bbr_0050	Bbr_0050	Bbr_804	TGCTCACATCTAGATCGCCGTC	AAAGAAA	54.5455	693	185
Bbr_0050	Bbr_0050	Bbr_805	AGTCGCAATAACGTGATATCCA	CGAGCAT	40.9091	693	334
Bbr_0050	Bbr_0050	Bbr_806	GTTAACAGAGAGTTCTTACATG	AAAGAAT	36.3636	693	621
Bbr_0050	Bbr_0050	Bbr_807	TGCAATACCTGTGCCGTCGCTT	ATAGCAT	54.5455	693	490
Bbr_0050	Bbr_0050	Bbr_808	CTGCATGTCGGGCAATACCCAT	GTAGGAG	54.5455	693	365
Bbr_0050	Bbr_0050	Bbr_809	CGCGGACATTCTTGAATCTCAT	CAAGGAG	45.4545	693	273
Bbr_0050	Bbr_0050	Bbr_810	AGCACCAAGGTATCTGTCGTGA	TAGGAAC	50	693	246
Bbr_0050	Bbr_0050	Bbr_811	GAGCACCAAGGTATCTGTCGTG	ATAGGAA	54.5455	693	247
Bbr_0051	Bbr_0051	Bbr_812	CCATTCGTGCATAATCGCGATG	GCAGAAA	50	1650	869
Bbr_0051	Bbr_0051	Bbr_813	TCATACAAGAGCGCCACGCGAG	CGGGAAG	59.0909	1650	231
Bbr_0051	Bbr_0051	Bbr_814	GGGCAGGTTGCGCACTGAAATC	GTAGAAC	59.0909	1650	419
Bbr_0051	Bbr_0051	Bbr_815	TCAGGCACCACACGGCGGAGGA	ACAGAAT	68.1818	1650	1146
Bbr_0051	Bbr_0051	Bbr_816	CGATGCGTCGATGCTCCAAATG	GGAGAAA	54.5455	1650	1301
Bbr_0051	Bbr_0051	Bbr_817	ACTGGACTGCGAGTAATCCGGA	AAAGAAC	54.5455	1650	1105
Bbr_0051	Bbr_0051	Bbr_818	TCGGCACTGGACTGCGAGTAAT	CCGGAAA	54.5455	1650	1110
Bbr_0051	Bbr_0051	Bbr_819	CTGAGATAAACGGCTAATGAAT	TGGGAAA	36.3636	1650	385
Bbr_0051	Bbr_0051	Bbr_820	GAACGTTTGTACACTTGGGCAC	TCAGCAT	50	1650	1401
Bbr_0051	Bbr_0051	Bbr_821	TGCGGCTGGAATCGATCGATGA	ATAGCAT	54.5455	1650	640
Bbr_0051	Bbr_0051	Bbr_822	ATATCCGGCAGCTTTCAAAATC	AGAGCAA	40.9091	1650	1018
Bbr_0051	Bbr_0051	Bbr_823	AACCGAACCAATGGTGAGCAGA	CCAGCAA	50	1650	610
Bbr_0051	Bbr_0051	Bbr_824	CCTCGTCAGGCACCACACGGCG	GAGGAAC	72.7273	1650	1151
Bbr_0051	Bbr_0051	Bbr_825	AATCAGAGCAAGCTGCGGATTA	CGGGAAC	45.4545	1650	1000
Bbr_0051	Bbr_0051	Bbr_826	TGGTCAACCCATCATCATCAAC	CAGGAAC	45.4545	1650	908
Bbr_0051	Bbr_0051	Bbr_827	CTAATGAATTGGGAAACAAACA	GCGGAAC	31.8182	1650	372
Bbr_0051	Bbr_0051	Bbr_828	AGCGCCACGCGAGCGGGAAGCT	GCGGAAC	72.7273	1650	222
Bbr_0051	Bbr_0051	Bbr_829	ACTTGAAAAACAGCCGATGCGG	CTGGAAT	50	1650	657
Bbr_0051	Bbr_0051	Bbr_830	AGAAAGCGTTAATCATTGCCTC	ACGGAAT	40.9091	1650	845
Bbr_0051	Bbr_0051	Bbr_831	CCCAGCTTCCACCAAATTCTCA	ACAGCAG	50	1650	1333
Bbr_0051	Bbr_0051	Bbr_832	TTACGGGAACACGGTTGTGCAG	TAAGCAG	54.5455	1650	981
Bbr_0051	Bbr_0051	Bbr_833	ATAGCATCAACCGAACCAATGG	TGAGCAG	45.4545	1650	618
Bbr_0051	Bbr_0051	Bbr_834	GCCTCGTCAGGCACCACACGGC	GGAGGAA	72.7273	1650	1152
Bbr_0051	Bbr_0051	Bbr_835	ATGGTCAACCCATCATCATCAA	CCAGGAA	40.9091	1650	909
Bbr_0052	ppc	Bbr_836	AACAGCGTGTTGTCGAAGATGT	CGAGAAT	45.4545	2754	741
Bbr_0052	ppc	Bbr_837	TCTCCTCGGACAGGTTTGCCAG	ATGGAAG	59.0909	2754	347
Bbr_0052	ppc	Bbr_838	AGCCAATCCAGCTGCCCGGGTG	GAAGAAC	68.1818	2754	854
Bbr_0052	ppc	Bbr_839	GGTTGATGCGTGCCTGAGCCCA	GGAGAAG	63.6364	2754	2273
Bbr_0052	ppc	Bbr_840	TGGTGGGCACATCCTCCGGGTG	GGAGAAT	68.1818	2754	1565
Bbr_0052	ppc	Bbr_841	TCGACGAGCCCGGCCTGGTCGC	CCAGAAT	77.2727	2754	810
Bbr_0052	ppc	Bbr_842	CATTCCTTCTTGTCCGAGCCGC	CGAGAAT	59.0909	2754	621
Bbr_0052	ppc	Bbr_843	AGCCATCGGTGTTCAGCAGGTC	GAGGAAG	59.0909	2754	2120
Bbr_0052	ppc	Bbr_844	GCTTCTGGATGGCCCCGAGCGC	GCGGAAG	72.7273	2754	1445
Bbr_0052	ppc	Bbr_845	GACGGAACTCCATCTCCACCAT	GTGGAAG	54.5455	2754	1313
Bbr_0052	ppc	Bbr_846	GCTGCACCACCTTGAGATCGTT	GAGGAAG	54.5455	2754	1205
Bbr_0052	ppc	Bbr_847	CGGAGCCAATCCAGCTGCCCGG	GTGGAAG	72.7273	2754	857
Bbr_0052	ppc	Bbr_848	GGCCACTTGTCACCCACGATGT	CCAGAAC	59.0909	2754	2526
Bbr_0052	ppc	Bbr_849	TCTCGATGTTGTCGATGAACGT	GGAGAAC	45.4545	2754	2387
Bbr_0052	ppc	Bbr_850	TTTCGGTCAGCGGCGTGACGAT	CGAGAAC	59.0909	2754	2159
Bbr_0052	ppc	Bbr_851	CGAGAGCGGCGATCACGTGATC	GGAGAAC	63.6364	2754	941
Bbr_0052	ppc	Bbr_852	GTTGTTCTCGCGCTCATGGAGC	ACGGAAA	59.0909	2754	385
Bbr_0052	ppc	Bbr_853	TCCTTCGAGGAATCGGAGTAGC	CGAGCAT	54.5455	2754	1719
Bbr_0052	ppc	Bbr_854	TAATGCAGACGATCGGCCATCA	CCAGCAT	50	2754	1131
Bbr_0052	ppc	Bbr_855	CCAGGTTGATGCGTGCCTGAGC	CCAGGAG	63.6364	2754	2276
Bbr_0052	ppc	Bbr_856	TGATGTTCTGGGCGCTCTTGGT	GAAGGAG	54.5455	2754	1508
Bbr_0052	ppc	Bbr_857	TGAGATCGTTGAGGAAGTCGTC	GCAGGAG	50	2754	1193
Bbr_0052	ppc	Bbr_858	GGTGGTGACGATGGCGGCGTCA	GCAGGAG	68.1818	2754	34
Bbr_0052	ppc	Bbr_859	GCAGCAACACCTGAAACGGTGC	AGAGGAT	59.0909	2754	2712
Bbr_0052	ppc	Bbr_860	TTGTATTCGCCCAGTACGTCAC	GCAGGAT	50	2754	138
Bbr_0052	ppc	Bbr_861	CCGCCGAGAATCTTGTATTCCC	CGAGCAA	54.5455	2754	603
Bbr_0052	ppc	Bbr_862	GGTGAGCTTGAAGCGGCACTTG	ACGGAAC	59.0909	2754	1912
Bbr_0052	ppc	Bbr_863	GACCGACGGCACCGCCGCGGCC	ATGGAAC	86.3636	2754	1838
Bbr_0052	ppc	Bbr_864	GGGCGTGCACCACAGAGTGCTG	ACGGAAC	68.1818	2754	1334
Bbr_0052	ppc	Bbr_865	GACGGTAGACCTTGGGGATGGT	GTGGAAC	59.0909	2754	767
Bbr_0052	ppc	Bbr_866	TCTTCAGCGCGATTGGAGAGGT	GCGGAAC	54.5455	2754	683
Bbr_0052	ppc	Bbr_867	TGGGGTGCGCGGTGAAGACGGG	GTGGAAC	72.7273	2754	524
Bbr_0052	ppc	Bbr_868	GCCTGAGCCCAGGAGAAGATCC	ACGGAAT	63.6364	2754	2262
Bbr_0052	ppc	Bbr_869	GGAGGTCGGTCCGGCGTCCTTC	GAGGAAT	72.7273	2754	1735
Bbr_0052	ppc	Bbr_870	TTGGCCGGGCGGGAGCCAATCG	GCAGCAG	72.7273	2754	2193
Bbr_0052	ppc	Bbr_871	CACGGGGCGAAGCCATCGGTGT	TCAGCAG	68.1818	2754	2130
Bbr_0052	ppc	Bbr_872	GTTGTGCGCGGCCTCGTCGAGC	TGAGCAG	72.7273	2754	2089
Bbr_0052	ppc	Bbr_873	TTCTCCACGCTCGGGGCGGACT	GCAGCAG	68.1818	2754	2022
Bbr_0052	ppc	Bbr_874	ACGGGGTGGAACTCAAGCTGGT	CGAGCAG	59.0909	2754	507
Bbr_0052	ppc	Bbr_875	AAGTACGTGGCGAATGCGCGGG	CCAGCAG	63.6364	2754	321
Bbr_0052	ppc	Bbr_876	TTACGCACGGTGTCGAACGTGG	AGAGCAG	59.0909	2754	174
Bbr_0052	ppc	Bbr_877	TCCGGTGGTGACGATGGCGGCG	TCAGCAG	72.7273	2754	37
Bbr_0052	ppc	Bbr_878	AAGCCATCGGTGTTCAGCAGGT	CGAGGAA	54.5455	2754	2121
Bbr_0052	ppc	Bbr_879	CGGAGGTCGGTCCGGCGTCCTT	CGAGGAA	72.7273	2754	1736
Bbr_0052	ppc	Bbr_880	CGCTGCACCACCTTGAGATCGT	TGAGGAA	59.0909	2754	1206
Bbr_0053	Bbr_0053	Bbr_881	CAGCCACACATACAAAGGTGAC	AAAGAAT	50	1989	1226
Bbr_0053	Bbr_0053	Bbr_882	CCGCATCAGGCTCTCGGCCCCG	GCAGAAC	77.2727	1989	781
Bbr_0053	Bbr_0053	Bbr_883	TCGATCCCTTACCGAGGTTCAC	GGAGAAC	54.5455	1989	407
Bbr_0053	Bbr_0053	Bbr_884	GTTGCGGCGAATTGAACAGCAC	GGAGAAG	54.5455	1989	1586
Bbr_0053	Bbr_0053	Bbr_885	AGGCCACGCGCTGAATGCCAGA	GGGGAAG	63.6364	1989	1406
Bbr_0053	Bbr_0053	Bbr_886	TATCGAGGCCGCCGGTGATAAG	CGGGAAG	59.0909	1989	1364
Bbr_0053	Bbr_0053	Bbr_887	ACGGATGAACGCCATGCAGAGG	CCAGAAC	59.0909	1989	1731
Bbr_0053	Bbr_0053	Bbr_888	AAGCCAAAGCGGAGGCTAAGCC	GGAGAAC	59.0909	1989	1082
Bbr_0053	Bbr_0053	Bbr_889	CGATGCACGCACGCCCGAACCG	TCAGAAC	72.7273	1989	865
Bbr_0053	Bbr_0053	Bbr_890	AAATGCGCGGAATGCCCAATCC	AGAGCAT	54.5455	1989	1891
Bbr_0053	Bbr_0053	Bbr_891	AGCGGGAAGCCCGGAATCACGA	ACAGCAT	63.6364	1989	1344
Bbr_0053	Bbr_0053	Bbr_892	GGCAGCGTTCTCGTCATTGTCC	GGAGCAT	59.0909	1989	823
Bbr_0053	Bbr_0053	Bbr_893	CTTGGCTCTCAACGCCACATCC	AAAGCAT	59.0909	1989	580
Bbr_0053	Bbr_0053	Bbr_894	GATCCAGTGCCGGCCCCCAAAT	CCAGCAT	63.6364	1989	189
Bbr_0053	Bbr_0053	Bbr_895	GCCCAGCCTGCGAGCGTGGCCA	TCAGGAT	77.2727	1989	1449
Bbr_0053	Bbr_0053	Bbr_896	GCGCTTCCTCGTTGTCATCATC	CAAGGAT	54.5455	1989	632
Bbr_0053	Bbr_0053	Bbr_897	CCGACGAACGCCGCCACGAACC	GCAGCAA	72.7273	1989	1548
Bbr_0053	Bbr_0053	Bbr_898	TGTCATACGGGCCACCACCGAG	CAGGAAC	63.6364	1989	1124
Bbr_0053	Bbr_0053	Bbr_899	GCCGCCCTTGGCCTTCTCTTCA	TCGGAAC	63.6364	1989	985
Bbr_0053	Bbr_0053	Bbr_900	TGCGGTGCATCATCTCACGCAC	GCGGAAC	59.0909	1989	218
Bbr_0053	Bbr_0053	Bbr_901	AACAGACAATCACCATAAATGC	GCGGAAT	36.3636	1989	1907
Bbr_0053	Bbr_0053	Bbr_902	ATGCAGAGGCCAGAACACCCGC	CAGGAAT	63.6364	1989	1718
Bbr_0053	Bbr_0053	Bbr_903	CCGCCGGTGATAAGCGGGAAGC	CCGGAAT	68.1818	1989	1356
Bbr_0053	Bbr_0053	Bbr_904	ACTGGCCGCCTCGACCGCCTCG	TTGGAAT	77.2727	1989	754
Bbr_0053	Bbr_0053	Bbr_905	CGCGCAATGTCTTCCATGTCCA	GCGGAAT	54.5455	1989	93
Bbr_0053	Bbr_0053	Bbr_906	TGTCCAGCGGAATAGAGTGGGT	GTGGAAT	54.5455	1989	77
Bbr_0053	Bbr_0053	Bbr_907	ATCATGTCATACGGGCCACCAC	CGAGCAG	54.5455	1989	1128
Bbr_0053	Bbr_0053	Bbr_908	GGGGTGACCTTCTCGCTGTCCG	CCAGCAG	68.1818	1989	666
Bbr_0053	Bbr_0053	Bbr_909	GAGAACCAGTCGGCAAAATGCT	CAAGCAG	50	1989	384
Bbr_0053	Bbr_0053	Bbr_910	CATGCAGAGGCCAGAACACCCG	CCAGGAA	63.6364	1989	1719
Bbr_0053	Bbr_0053	Bbr_911	ATGTCATACGGGCCACCACCGA	GCAGGAA	59.0909	1989	1125
Bbr_0054	putP	Bbr_912	GCAAAATAGATGACCATGGCCA	GCAGAAT	45.4545	1641	27
Bbr_0054	putP	Bbr_913	AGATGACCATGGCCAGCAGAAT	CCAGAAA	50	1641	20
Bbr_0054	putP	Bbr_914	CGATGAACACCACCGCGAGCGC	AAAGAAC	68.1818	1641	596
Bbr_0054	putP	Bbr_915	TCTCGTCATGGAATCGCTTGGC	GAAGAAA	54.5455	1641	350
Bbr_0054	putP	Bbr_916	CTTCCTCCACGCTGCGGATGGA	AAGGAAG	63.6364	1641	860
Bbr_0054	putP	Bbr_917	AGCAGCTGCCCACATACACGCT	GAAGAAC	59.0909	1641	419
Bbr_0054	putP	Bbr_918	CAGCCCACGCATAGGAGACGAC	CTGGAAA	63.6364	1641	1268
Bbr_0054	putP	Bbr_919	ACGCACTTCCTCCACGCTGCGG	ATGGAAA	68.1818	1641	865
Bbr_0054	putP	Bbr_920	GTAGCCCAGGCCCCACGCCAGC	ATGGAAA	77.2727	1641	805
Bbr_0054	putP	Bbr_921	CAAGATGATTACGGCCGCAATA	GTGGAAA	45.4545	1641	388
Bbr_0054	putP	Bbr_922	TCCATGTAGTGGTCGAATTCGT	AAAGCAT	45.4545	1641	1530
Bbr_0054	putP	Bbr_923	GCACGACGCCAATACAGCGAGC	ACAGCAT	63.6364	1641	1323
Bbr_0054	putP	Bbr_924	CCAAAGTAGCCCAGGCCCCACG	CCAGCAT	68.1818	1641	810
Bbr_0054	putP	Bbr_925	ACCACCGCGAGCGCAAAGAACA	TGAGCAT	59.0909	1641	588
Bbr_0054	putP	Bbr_926	TTGGAGTAGATGAATCCGATGG	ACAGCAT	45.4545	1641	60
Bbr_0054	putP	Bbr_927	ATGCGCCGAGACCAGCCCACGC	ATAGGAG	72.7273	1641	1280
Bbr_0054	putP	Bbr_928	CCGAAGCGCCAATAATCAGATA	CGAGGAG	45.4545	1641	1103
Bbr_0054	putP	Bbr_929	GACCACCCGCGAAGTATTCCTT	GGAGGAG	54.5455	1641	101
Bbr_0054	putP	Bbr_930	CACCCGCGAAGTATTCCTTGGA	GGAGGAG	54.5455	1641	98
Bbr_0054	putP	Bbr_931	AACAGCGAGACCACCACGATGA	ACAGCAA	54.5455	1641	1479
Bbr_0054	putP	Bbr_932	TGCCGATCCGTGGCCTTCTTAT	GCAGCAA	54.5455	1641	1158
Bbr_0054	putP	Bbr_933	CAAACGCCACCACAATGCCGAA	CAGGAAC	54.5455	1641	1223
Bbr_0054	putP	Bbr_934	AGAGATAGCCGGGGATGGAGCG	CAGGAAT	63.6364	1641	665
Bbr_0054	putP	Bbr_935	TGGAAATCACGCCCTTCTCGTC	ATGGAAT	54.5455	1641	365
Bbr_0054	putP	Bbr_936	TGGAATCGCTTGGCGAAGAAAT	CAGGAAT	45.4545	1641	342
Bbr_0054	putP	Bbr_937	AGCAACGAAATGATGAACGCAG	GCAGCAG	45.4545	1641	1455
Bbr_0054	putP	Bbr_938	ACCACGCCGCACATGAAGCTCG	GCAGCAG	63.6364	1641	1038
Bbr_0054	putP	Bbr_939	CAAACAGCTTGCCCACCGTCAC	GAAGCAG	59.0909	1641	443
Bbr_0054	putP	Bbr_940	TAGGCCAAGCCCGGCAGGCCCA	TGAGCAG	72.7273	1641	189
Bbr_0054	putP	Bbr_941	GCCGCAAAATAGATGACCATGG	CCAGCAG	50	1641	30
Bbr_0054	putP	Bbr_942	TCAAACGCCACCACAATGCCGA	ACAGGAA	54.5455	1641	1224
Bbr_0054	putP	Bbr_943	ACTTCCTCCACGCTGCGGATGG	AAAGGAA	63.6364	1641	861
Bbr_0054	putP	Bbr_944	GAGAGATAGCCGGGGATGGAGC	GCAGGAA	63.6364	1641	666
Bbr_0054	putP	Bbr_945	ATGGAATCGCTTGGCGAAGAAA	TCAGGAA	45.4545	1641	343
Bbr_0055	Bbr_0055	Bbr_946	TCACGCGGCGTTATCGGAATAA	TTGGAAG	50	990	966
Bbr_0055	Bbr_0055	Bbr_947	TCTCGGCGCATCATGGAATCTG	CGAGAAC	54.5455	990	360
Bbr_0055	Bbr_0055	Bbr_948	CGTCAACCATGACCGTGTCTAG	TGGGAAA	54.5455	990	257
Bbr_0055	Bbr_0055	Bbr_949	CGTGGCGGCACTTCTTATATCC	GCGGAAC	54.5455	990	491
Bbr_0055	Bbr_0055	Bbr_950	ACGTGTCGCTTGGCATTGGCGT	GTGGAAC	59.0909	990	201
Bbr_0055	Bbr_0055	Bbr_951	TCGACATTCAAACGTTTGTACA	GCGGAAT	36.3636	990	930
Bbr_0055	Bbr_0055	Bbr_952	CAGGCGGGTTCGTGTTTCCATG	GAGGAAT	59.0909	990	547
Bbr_0055	Bbr_0055	Bbr_953	GAGTCTTCGATCTCGGCGCATC	ATGGAAT	59.0909	990	370
Bbr_0055	Bbr_0055	Bbr_954	CGCGGCGTTATCGGAATAATTG	GAAGCAG	50	990	963
Bbr_0055	Bbr_0055	Bbr_955	CCAGGCGGGTTCGTGTTTCCAT	GGAGGAA	59.0909	990	548
Bbr_0056	Bbr_0056	Bbr_956	CAGCGGCGTTCGACGTGTGCGC	CGAGAAT	72.7273	1620	170
Bbr_0056	Bbr_0056	Bbr_957	ACGCGGCCGAGCCCGTTGCTGT	CTGGAAG	72.7273	1620	888
Bbr_0056	Bbr_0056	Bbr_958	ACGGACGCAACAATCCCATCGC	GAAGAAC	59.0909	1620	81
Bbr_0056	Bbr_0056	Bbr_959	AGGGGATACCAGCCGGATTGGC	CCAGAAA	63.6364	1620	1268
Bbr_0056	Bbr_0056	Bbr_960	GCTTTCGGTGCCGAACACGGCG	GCGGAAA	68.1818	1620	1384
Bbr_0056	Bbr_0056	Bbr_961	ACAGGCGCGTCGGAACCCATGC	GCAGCAT	68.1818	1620	1329
Bbr_0056	Bbr_0056	Bbr_962	AAACGCGGGATATCGACGGGCT	TGAGCAT	59.0909	1620	1170
Bbr_0056	Bbr_0056	Bbr_963	CGGCGCTCGTCCAAGTGACGGT	GCAGCAT	68.1818	1620	381
Bbr_0056	Bbr_0056	Bbr_964	TTCCGACATAGCACGCATGGCT	TCAGGAG	54.5455	1620	1558
Bbr_0056	Bbr_0056	Bbr_965	GCTCGATGCCCGAATACGGCGT	GGAGCAA	63.6364	1620	968
Bbr_0056	Bbr_0056	Bbr_966	GCACATCGAGGCACTGCTCGGG	CTGGAAC	68.1818	1620	1427
Bbr_0056	Bbr_0056	Bbr_967	GTCCAGTGGGGCCACAGGCGCG	TCGGAAC	77.2727	1620	1342
Bbr_0056	Bbr_0056	Bbr_968	CGAATACGGCGTGGAGCAATAA	GCGGAAC	50	1620	958
Bbr_0056	Bbr_0056	Bbr_969	GCAATAAGCGGAACGGGTGTTG	AGGGAAC	54.5455	1620	943
Bbr_0056	Bbr_0056	Bbr_970	ACGTCCACGCGGTTCTGAGACC	CCGGAAC	63.6364	1620	51
Bbr_0056	Bbr_0056	Bbr_971	CATCATCAGCCCACAGCGAGTG	ACGGAAT	59.0909	1620	455
Bbr_0056	Bbr_0056	Bbr_972	GCGGCGTCCTGTTCGGCCTCGC	GCAGCAG	77.2727	1620	696
Bbr_0056	Bbr_0056	Bbr_973	ACGGTGCAGCATATCCATCGCC	TCAGCAG	59.0909	1620	364
Bbr_0056	Bbr_0056	Bbr_974	ATCTGCATTGATGGTGGTTTCG	TCAGCAG	45.4545	1620	238
Bbr_0057	trpS	Bbr_975	CCCGGAATCTCCGGCGCTTCGG	ACAGAAT	72.7273	1092	657
Bbr_0057	trpS	Bbr_976	CAGCAGGCCGGTCAGCGCGTGG	CCGGAAG	77.2727	1092	463
Bbr_0057	trpS	Bbr_977	CGTCCGAACGCTTCTTCGCCGC	GAGGAAG	68.1818	1092	59
Bbr_0057	trpS	Bbr_978	CGATTGGCACGACATTGGCCTT	GCAGAAG	54.5455	1092	527
Bbr_0057	trpS	Bbr_979	GCGGTCTCCTCGGCTGTGGCGC	CCAGCAT	77.2727	1092	729
Bbr_0057	trpS	Bbr_980	CGGCCGGTCGGCCGGTCGCCGG	TCAGCAT	90.9091	1092	129
Bbr_0057	trpS	Bbr_981	TTGGCGCGCTTGTTGCCGTCGT	GCAGGAT	63.6364	1092	1014
Bbr_0057	trpS	Bbr_982	GGCACGACATTGGCCTTGCAGA	AGAGGAT	59.0909	1092	522
Bbr_0057	trpS	Bbr_983	CGCGGCGTTCGCGGTGCGGGGC	CAGGAAC	86.3636	1092	950
Bbr_0057	trpS	Bbr_984	CGGACAGAATTGCGGCCGGCTC	CGGGAAC	68.1818	1092	638
Bbr_0057	trpS	Bbr_985	GCTCGGCCTCAGTGACCAGGGA	CAGGAAC	68.1818	1092	398
Bbr_0057	trpS	Bbr_986	GCCGTCGTGCAGGATGTCGCGG	ATGGAAT	72.7273	1092	1000
Bbr_0057	trpS	Bbr_987	GTACGCCTTCAGCGCGCCGGCA	CCGGAAT	72.7273	1092	901
Bbr_0057	trpS	Bbr_988	CTCATCTTGCGTCCGTCAAGAC	CCGGAAT	54.5455	1092	678
Bbr_0057	trpS	Bbr_989	CCGGTCACCAGACCGGCGGTGG	TCAGCAG	77.2727	1092	837
Bbr_0057	trpS	Bbr_990	CACGCCTGATGCACCGGGTAGG	TGAGCAG	68.1818	1092	489
Bbr_0057	trpS	Bbr_991	GCCTGATGCACCGGGTAGGTGA	GCAGCAG	63.6364	1092	486
Bbr_0057	trpS	Bbr_992	TCAGTGACCAGGGACAGGAACG	GCAGCAG	59.0909	1092	390
Bbr_0057	trpS	Bbr_993	GTGACCAGGGACAGGAACGGCA	GCAGCAG	63.6364	1092	387
Bbr_0057	trpS	Bbr_994	GCGCGGCGTTCGCGGTGCGGGG	CCAGGAA	86.3636	1092	951
Bbr_0057	trpS	Bbr_995	AGCTCGGCCTCAGTGACCAGGG	ACAGGAA	68.1818	1092	399
Bbr_0057	trpS	Bbr_996	TCGTCCGAACGCTTCTTCGCCG	CGAGGAA	63.6364	1092	60
Bbr_0058	Bbr_0058	Bbr_997	TCAGCCCTTCTTGGGCTTAAGC	GCGGAAG	54.5455	384	364
Bbr_0058	Bbr_0058	Bbr_998	GTCATCAACGTCGGCAAACGGA	TCAGGAG	54.5455	384	133
Bbr_0058	Bbr_0058	Bbr_999	GACCTTGGCGGCAGCGTCAGCA	GCGGAAT	68.1818	384	184
Bbr_0058	Bbr_0058	Bbr_1000	TTAAGCGCGGAAGGCATAGGCA	TTGGAAT	54.5455	384	348
Bbr_0058	Bbr_0058	Bbr_1001	TGGGCGCGGCCGACGCGGAGGC	CGGGAAT	86.3636	384	293
Bbr_0058	Bbr_0058	Bbr_1002	GGGCGAGACCTTGGCGGCAGCG	TCAGCAG	77.2727	384	190
Bbr_0059	Bbr_0059	Bbr_1003	CGCCCGCGTTTCAAGTCCTTTT	CCAGAAT	54.5455	570	18
Bbr_0059	Bbr_0059	Bbr_1004	TGCGGGTCCGATTCCGGGCCGT	CCAGGAT	72.7273	570	399
Bbr_0059	Bbr_0059	Bbr_1005	GGCCGGGCGCGCGCCGCTCCAA	CAGGAAC	86.3636	570	329
Bbr_0059	Bbr_0059	Bbr_1006	GGGCCGGGCGCGCGCCGCTCCA	ACAGGAA	90.9091	570	330
Bbr_0060	glgP1	Bbr_1007	CGTCGTGCAGGGAGGCGGAGAC	GAAGAAG	72.7273	2448	872
Bbr_0060	glgP1	Bbr_1008	GGTGTCGGCCTGGGTCTTGAAC	CAAGAAT	63.6364	2448	169
Bbr_0060	glgP1	Bbr_1009	CGTTCTCCAGCTGCTTGCCCAT	CAAGAAC	59.0909	2448	239
Bbr_0060	glgP1	Bbr_1010	CAGACTGGATGCCCATGTAGGC	GGAGAAG	59.0909	2448	2288
Bbr_0060	glgP1	Bbr_1011	AGTAGGCGTTGCGGTCGCCGTT	GGAGAAG	63.6364	2448	2207
Bbr_0060	glgP1	Bbr_1012	CGTCGACGGTCATGCCGAACAG	GAAGAAG	63.6364	2448	2081
Bbr_0060	glgP1	Bbr_1013	TGAACTTGTCCGGGTAGACGTC	GGAGAAG	54.5455	2448	1361
Bbr_0060	glgP1	Bbr_1014	GGTCCGGCTTGTCCTGGCCCGG	GTAGAAG	77.2727	2448	911
Bbr_0060	glgP1	Bbr_1015	TCGGCGTAGTTGGAGATCACGG	CGAGAAT	59.0909	2448	1692
Bbr_0060	glgP1	Bbr_1016	ACCTTGGTGGAGTCTTCCGGGT	AGAGAAT	59.0909	2448	813
Bbr_0060	glgP1	Bbr_1017	CCTCGTCGACGGTCATGCCGAA	CAGGAAG	63.6364	2448	2084
Bbr_0060	glgP1	Bbr_1018	AGCGAACTTCATGTTGCCGGTA	CCGGAAG	50	2448	1978
Bbr_0060	glgP1	Bbr_1019	TCACCGGGTGGGTGTCGTTGAG	CTGGAAG	63.6364	2448	965
Bbr_0060	glgP1	Bbr_1020	TGAGCTGGAAGACGATCTTGTT	CGGGAAG	45.4545	2448	947
Bbr_0060	glgP1	Bbr_1021	AGCCCGGAGCGGCCTTGGCACC	GAAGAAC	77.2727	2448	1769
Bbr_0060	glgP1	Bbr_1022	GGCCGGATCGCTGCTGATCACG	CGGGAAA	68.1818	2448	1837
Bbr_0060	glgP1	Bbr_1023	GCCATCTCGACGTTGTAGTTCG	GCAGCAT	54.5455	2448	1890
Bbr_0060	glgP1	Bbr_1024	TCAGGCGCGGATCGGCCTCGTA	GTAGGAG	68.1818	2448	2147
Bbr_0060	glgP1	Bbr_1025	CGTCCATGTACTCGGAACGGTT	GAAGGAG	54.5455	2448	746
Bbr_0060	glgP1	Bbr_1026	CGTTTTCGACGACCTTGCCACC	GAAGGAG	59.0909	2448	578
Bbr_0060	glgP1	Bbr_1027	CAGTCGTAGCCGTACTCATCGA	TGAGGAT	54.5455	2448	1017
Bbr_0060	glgP1	Bbr_1028	CGGGGCCACGGCGTCCATGTAC	TCGGAAC	72.7273	2448	757
Bbr_0060	glgP1	Bbr_1029	TTCACACGCTGGGACTTGTAGC	CGGGAAC	54.5455	2448	669
Bbr_0060	glgP1	Bbr_1030	AAGTAGCCGGAGTTGGCCACGT	TGAGCAG	59.0909	2448	2364
Bbr_0060	glgP1	Bbr_1031	AAGTTCTTCAGGGTGACGTCCT	TCAGCAG	50	2448	1335
Bbr_0060	glgP1	Bbr_1032	TCGATGATCTCGAGGTGACGCG	GCAGCAG	59.0909	2448	1146
Bbr_0060	glgP1	Bbr_1033	GGCCAGACCTCAAGGGCCTCCG	GCAGCAG	72.7273	2448	1098
Bbr_0060	glgP1	Bbr_1034	ATGTACTCGGAACGGTTGAAGG	AGAGCAG	50	2448	741
Bbr_0060	glgP1	Bbr_1035	CGAGGGAGGCGAGAGAGTCGAT	GAAGCAG	63.6364	2448	398
Bbr_0060	glgP1	Bbr_1036	AACTGGTCGGTCAGGCCAGCGT	TCAGCAG	63.6364	2448	270
Bbr_0060	glgP1	Bbr_1037	ACCTCGTCGACGGTCATGCCGA	ACAGGAA	63.6364	2448	2085
Bbr_0061	Bbr_0061	Bbr_1038	CAGTGCGAAGAACTTCCAACCG	TTAGAAG	54.5455	228	22
Bbr_0061	Bbr_0061	Bbr_1039	GTGCCGCGCCGAATAGCAGTGC	GAAGAAC	68.1818	228	38
Bbr_0061	Bbr_0061	Bbr_1040	TGTTCAGGCCCAAGTCAACTGG	CGAGGAG	54.5455	228	146
Bbr_0061	Bbr_0061	Bbr_1041	ACTGCTGCCAGTGCCGCGCCGA	ATAGCAG	72.7273	228	48
Bbr_0062	Bbr_0062	Bbr_1042	TGCAGTATTGAGTTGGGCGAAT	GGAGAAA	45.4545	735	216
Bbr_0062	Bbr_0062	Bbr_1043	GCCAGTTCTGCAACGTCGGCGA	CAAGAAA	63.6364	735	119
Bbr_0062	Bbr_0062	Bbr_1044	CATGCCCAGCGCGCCACCAAGG	CCGGAAA	72.7273	735	334
Bbr_0062	Bbr_0062	Bbr_1045	GCAAAGTTCACCGCCATCCATA	TCAGCAT	50	735	495
Bbr_0062	Bbr_0062	Bbr_1046	GAATACAGCGCAATCATGTTGA	ACAGGAT	40.9091	735	246
Bbr_0062	Bbr_0062	Bbr_1047	ATGCCGCCGATCAGCAGCCATG	TCAGCAA	63.6364	735	588
Bbr_0062	Bbr_0062	Bbr_1048	GCCCCGATGCGGCGATATACCA	CCAGCAA	63.6364	735	453
Bbr_0062	Bbr_0062	Bbr_1049	GGCCGGAAATCATGTACAGCCC	GAGGAAT	59.0909	735	314
Bbr_0062	Bbr_0062	Bbr_1050	CGCCAAGGCCGGATGCCGCCGA	TCAGCAG	77.2727	735	600
Bbr_0062	Bbr_0062	Bbr_1051	TGCAACGTCGGCGACAAGAAAC	CCAGCAG	54.5455	735	111
Bbr_0062	Bbr_0062	Bbr_1052	AGGCCGGAAATCATGTACAGCC	CGAGGAA	54.5455	735	315
Bbr_0063	Bbr_0063	Bbr_1053	TCAGGCCAATGATCATCAATGC	GCAGAAT	45.4545	462	314
Bbr_0063	Bbr_0063	Bbr_1054	CGGAATCGGCCAGGAACCGGAC	GGGGAAA	68.1818	462	364
Bbr_0063	Bbr_0063	Bbr_1055	ATGATCATCAATGCGCAGAATA	CCGGAAC	36.3636	462	306
Bbr_0063	Bbr_0063	Bbr_1056	AGCGCCGATATTCGGAATCGGC	CAGGAAC	59.0909	462	376
Bbr_0063	Bbr_0063	Bbr_1057	GCAAGGTTCCAAGCGCCGATAT	TCGGAAT	54.5455	462	387
Bbr_0063	Bbr_0063	Bbr_1058	AAGCGCCGATATTCGGAATCGG	CCAGGAA	54.5455	462	377
Bbr_0064	Bbr_0064	Bbr_1059	CCGAATGCGGTCACATATTGCT	TAAGAAT	50	789	642
Bbr_0064	Bbr_0064	Bbr_1060	TTCACGCGTACGTTGGTGCTCA	GCAGAAA	54.5455	789	93
Bbr_0064	Bbr_0064	Bbr_1061	ACCGTGGCATATTTCAGCTGCT	GCAGCAA	50	789	726
Bbr_0064	Bbr_0064	Bbr_1062	ACCATGTATGGACAGCACGTTG	CCGGAAC	50	789	526
Bbr_0064	Bbr_0064	Bbr_1063	TTGATCGCCGGCATTCCGGTCG	CCGGAAC	63.6364	789	247
Bbr_0064	Bbr_0064	Bbr_1064	TTGCTTAAGAATGGTGATGGCT	TCGGAAT	40.9091	789	625
Bbr_0064	Bbr_0064	Bbr_1065	CGGTTCACGCGTACGTTGGTGC	TCAGCAG	63.6364	789	96
Bbr_0064	Bbr_0064	Bbr_1066	ACGACGAACACCGCAACGCCTC	CCAGCAG	63.6364	789	48
Bbr_0065	Bbr_0065	Bbr_1067	CAGGCCACGGCGGCGGCAATGA	ACAGAAT	72.7273	1206	957
Bbr_0065	Bbr_0065	Bbr_1068	TGCGCCATACACCACCTCGTCC	AAAGAAC	63.6364	1206	913
Bbr_0065	Bbr_0065	Bbr_1069	CACCTCGTCCAAAGAACCGATC	TTGGAAA	54.5455	1206	901
Bbr_0065	Bbr_0065	Bbr_1070	AGCGCGCATATCGCAGCGGCGG	TCAGCAA	72.7273	1206	189
Bbr_0065	Bbr_0065	Bbr_1071	CCACGAAGTTCGACATTTGCTG	CAGGAAC	50	1206	1175
Bbr_0065	Bbr_0065	Bbr_1072	ACGGAATGTTGGCGGCCGCCCA	GGGGAAT	68.1818	1206	1148
Bbr_0065	Bbr_0065	Bbr_1073	AACAGGGCCGCGGCACCGGCAA	ACAGCAG	72.7273	1206	1110
Bbr_0065	Bbr_0065	Bbr_1074	GCACCGGCAAACAGCAGCACAG	CCAGCAG	63.6364	1206	1098
Bbr_0065	Bbr_0065	Bbr_1075	GGCGCCACACCTGGCTGCAAGC	GCAGCAG	72.7273	1206	1056
Bbr_0065	Bbr_0065	Bbr_1076	ACCACGAAGTTCGACATTTGCT	GCAGGAA	45.4545	1206	1176
Bbr_0066	pabA	Bbr_1077	ATCAGCACGCCGTCGTAGCCGT	CCAGAAC	63.6364	645	144
Bbr_0066	pabA	Bbr_1078	TTCGGCGGGAGCTCCGGGTCCG	GGGGAAA	77.2727	645	172
Bbr_0066	pabA	Bbr_1079	AAGGAATCGTAGTTATCCACCA	CCAGGAT	40.9091	645	27
Bbr_0066	pabA	Bbr_1080	CCTGTGTCATCACGGATTCCGG	GTGGAAT	59.0909	645	530
Bbr_0066	pabA	Bbr_1081	ATAGCCAACAATCGTATATACA	AAGGAAT	31.8182	645	49
Bbr_0066	pabA	Bbr_1082	GTTATCCACCACCAGGATGCGT	GCGGAAT	54.5455	645	16
Bbr_0066	pabA	Bbr_1083	CCGCACACCTTCAGCCAATTGG	CCAGCAG	59.0909	645	570
Bbr_0066	pabA	Bbr_1084	GATAGCCAACAATCGTATATAC	AAAGGAA	36.3636	645	50
Bbr_0067	pknB	Bbr_1085	TGCGCCTCACGGCGGAAGCGGG	CCAGAAA	77.2727	2052	171
Bbr_0067	pknB	Bbr_1086	GCGCGACCGCGTGCGCCTCACG	GCGGAAG	81.8182	2052	182
Bbr_0067	pknB	Bbr_1087	TGGAGATGGACTGCGGTCCGGC	CGAGAAC	68.1818	2052	1394
Bbr_0067	pknB	Bbr_1088	GGTCAAGACATCGTTCTTGAAC	TCGGAAG	45.4545	2052	829
Bbr_0067	pknB	Bbr_1089	CTTCGGCAGGCCCGGCACCACG	GCGGAAG	77.2727	2052	739
Bbr_0067	pknB	Bbr_1090	GCGGGCCTCGTCCTGAGTGCGC	TTGGAAA	77.2727	2052	1432
Bbr_0067	pknB	Bbr_1091	GGCGGAAGGCGGCGTGGCCACC	TCGGAAA	81.8182	2052	718
Bbr_0067	pknB	Bbr_1092	CATGACCTTGACCACGCCCTGC	TCGGAAA	63.6364	2052	469
Bbr_0067	pknB	Bbr_1093	CCGGTGAACGGCGGGCGGCCGG	TCAGCAT	86.3636	2052	657
Bbr_0067	pknB	Bbr_1094	TAGTCGAGGGCGTTTAGCACGC	CGAGCAT	59.0909	2052	387
Bbr_0067	pknB	Bbr_1095	TTCACTTCAAAGCCGGCATCCT	TGAGGAT	50	2052	1464
Bbr_0067	pknB	Bbr_1096	GATGGTGCCACCCTGTTCGATG	GAGGAAC	59.0909	2052	1759
Bbr_0067	pknB	Bbr_1097	AGGGGGTTGAACGCGGCCGCCA	CCGGAAC	72.7273	2052	873
Bbr_0067	pknB	Bbr_1098	CACACAGCCGGCGGAGTACAGG	TCGGAAC	68.1818	2052	619
Bbr_0067	pknB	Bbr_1099	AATCGACCCGGCAGGCACCGAA	TCGGAAT	63.6364	2052	1708
Bbr_0067	pknB	Bbr_1100	GCGGGTCACCAGATCCTTGGCC	ACGGAAT	68.1818	2052	1519
Bbr_0067	pknB	Bbr_1101	TCCTGAGTGCGCTTGGAAACGT	CCGGAAT	54.5455	2052	1422
Bbr_0067	pknB	Bbr_1102	CGTGCATGTACCTTCCGGCTCG	GTGGAAT	63.6364	2052	1309
Bbr_0067	pknB	Bbr_1103	ATGCTGGTATGCGATGGCCACG	GCGGAAT	59.0909	2052	688
Bbr_0067	pknB	Bbr_1104	ATCGGTGGTGACCGTCTCCTCG	CCGGAAT	63.6364	2052	244
Bbr_0067	pknB	Bbr_1105	CAAGACATCGTTCTTGAACTCG	GAAGCAG	45.4545	2052	826
Bbr_0067	pknB	Bbr_1106	TGATGGTGCCACCCTGTTCGAT	GGAGGAA	54.5455	2052	1760
Bbr_0068	pknA1	Bbr_1107	GAATTCACGCAGCTGGATATCC	ACAGAAT	50	951	709
Bbr_0068	pknA1	Bbr_1108	CCCTTCGTAGGCCACAACGCCC	AGAGAAT	68.1818	951	595
Bbr_0068	pknA1	Bbr_1109	AACAGGCCGCGCGCGGTCTGGA	TGAGAAT	72.7273	951	354
Bbr_0068	pknA1	Bbr_1110	GGACGGTCCAGCGGATCTTTGG	CCAGCAT	63.6364	951	747
Bbr_0068	pknA1	Bbr_1111	TGGGATCCATCGCGCCCTTCTC	GCGGAAC	63.6364	951	311
Bbr_0068	pknA1	Bbr_1112	TTGGGTGATCTGACCCTGGCCG	GTGGAAT	63.6364	951	484
Bbr_0068	pknA1	Bbr_1113	TCGAGGGTACGTATTCCATAAT	GAGGAAT	40.9091	951	266
Bbr_0068	pknA1	Bbr_1114	TCGGTCATTTCGGTCTGCTGGT	CAAGCAG	54.5455	951	825
Bbr_0068	pknA1	Bbr_1115	CGCGCGGTCTGGATGAGAATGG	GCAGCAG	63.6364	951	345
Bbr_0068	pknA1	Bbr_1116	TTCGAGGGTACGTATTCCATAA	TGAGGAA	40.9091	951	267
Bbr_0069	pbp1	Bbr_1117	CGCGATCCGCAGTCTGGTTGAT	GGAGAAG	59.0909	1467	281
Bbr_0069	pbp1	Bbr_1118	GATCCGCAGTCTGGTTGATGGA	GAAGAAT	54.5455	1467	278
Bbr_0069	pbp1	Bbr_1119	TTCGGCAACTGGGTATTGGTGC	CAGGAAG	54.5455	1467	753
Bbr_0069	pbp1	Bbr_1120	GGCCATGACCTGCGACTTGGTT	TCGGAAA	59.0909	1467	1159
Bbr_0069	pbp1	Bbr_1121	GCGCCTTGATTGGCGCTGCCGG	TCAGCAT	72.7273	1467	381
Bbr_0069	pbp1	Bbr_1122	TAGCTGGGGGTGCTCACCATGG	CAAGGAT	63.6364	1467	513
Bbr_0069	pbp1	Bbr_1123	ATCAGCGAGTCGGCCTCGCCGC	TAAGCAA	72.7273	1467	333
Bbr_0069	pbp1	Bbr_1124	GTTTGTCGGCGGTGGAGCTGGA	CGGGAAC	63.6364	1467	989
Bbr_0069	pbp1	Bbr_1125	GGAAGCGTGTACGAGCTACCTG	CGGGAAT	59.0909	1467	729
Bbr_0069	pbp1	Bbr_1126	GTTGTACGTCTTGGCGGCGGCA	GCGGAAT	63.6364	1467	568
Bbr_0069	pbp1	Bbr_1127	GTTCGGCAACTGGGTATTGGTG	CCAGGAA	54.5455	1467	754
Bbr_0070	ftsW	Bbr_1128	ATCGACACGTAGGAAAAGCGCC	TGAGAAC	54.5455	1608	366
Bbr_0070	ftsW	Bbr_1129	GCTGGAAGCGGGCGGTCAGCCC	ACAGAAC	77.2727	1608	161
Bbr_0070	ftsW	Bbr_1130	CAAGCAGGAGCAGCGCAATTTG	GCGGAAA	54.5455	1608	23
Bbr_0070	ftsW	Bbr_1131	GAAATGACGATAAGCAACGCCG	CAAGAAT	50	1608	1257
Bbr_0070	ftsW	Bbr_1132	GCGATGATGATCAGGTAGAGCA	TCAGAAT	50	1608	1044
Bbr_0070	ftsW	Bbr_1133	AGATAGGCGGCAAAAAAGAACG	CGAGAAA	45.4545	1608	522
Bbr_0070	ftsW	Bbr_1134	CACCTCCGTTGGATGTGTCGAT	GGGGAAG	54.5455	1608	1577
Bbr_0070	ftsW	Bbr_1135	ATGGATGGCACCTGGGGCACCG	AGGGAAG	68.1818	1608	1512
Bbr_0070	ftsW	Bbr_1136	GCAACGCCGCAAGCGCTTCATG	CTGGAAG	63.6364	1608	1328
Bbr_0070	ftsW	Bbr_1137	GAAAGCCATGGTGAACACCAGT	CCGGAAG	50	1608	1126
Bbr_0070	ftsW	Bbr_1138	GATTTTCATAGCGACGATGAAG	CCGGAAG	40.9091	1608	1072
Bbr_0070	ftsW	Bbr_1139	AAAGTTTGGCGAATTCACCGGG	CTGGAAG	50	1608	494
Bbr_0070	ftsW	Bbr_1140	GCCTGAGAACGCGGTAATCTCG	CAGGAAG	59.0909	1608	347
Bbr_0070	ftsW	Bbr_1141	TGATGGATTGGCTGGCATACGG	CTGGAAG	54.5455	1608	182
Bbr_0070	ftsW	Bbr_1142	ACAGCATGGCCACGAACATGGC	GAAGAAC	59.0909	1608	701
Bbr_0070	ftsW	Bbr_1143	GATCGAAGAGATAGGCGGCAAA	AAAGAAC	50	1608	530
Bbr_0070	ftsW	Bbr_1144	AGGCTCCGGCTGGTTCGCCGAA	TTGGAAA	68.1818	1608	1282
Bbr_0070	ftsW	Bbr_1145	TGCCGCCGACCACGGTGAATAC	CTGGAAA	63.6364	1608	1151
Bbr_0070	ftsW	Bbr_1146	TGTGCCGATAACCGGCAGCATG	GGGGAAA	59.0909	1608	418
Bbr_0070	ftsW	Bbr_1147	CAGACCCACCACCATCGACACG	TAGGAAA	63.6364	1608	379
Bbr_0070	ftsW	Bbr_1148	CCGGAAGCGATGATGATCAGGT	AGAGCAT	54.5455	1608	1050
Bbr_0070	ftsW	Bbr_1149	ACATGGCTGAACATGCTTGCGG	CCAGCAT	54.5455	1608	792
Bbr_0070	ftsW	Bbr_1150	CTTTTGCGGCCTGTGGACGTGT	ACAGCAT	59.0909	1608	723
Bbr_0070	ftsW	Bbr_1151	TTGATCTCTGTGCCGATAACCG	GCAGCAT	50	1608	426
Bbr_0070	ftsW	Bbr_1152	CTGGATCTGCGGCACCGGTGGG	GCAGGAG	72.7273	1608	1543
Bbr_0070	ftsW	Bbr_1153	AGCGCGCTGATAGCCACGGCAA	GCAGGAG	63.6364	1608	42
Bbr_0070	ftsW	Bbr_1154	TTCGCCGAATTGGAAATGACGA	TAAGCAA	45.4545	1608	1269
Bbr_0070	ftsW	Bbr_1155	AGCCATGGTGAACACCAGTCCG	GAAGCAA	59.0909	1608	1123
Bbr_0070	ftsW	Bbr_1156	GATGATCAGCGTCGAAAGCACC	AAAGCAA	54.5455	1608	316
Bbr_0070	ftsW	Bbr_1157	AAGAATGTAGTTGGCGATAAGA	CTGGAAC	36.3636	1608	1234
Bbr_0070	ftsW	Bbr_1158	GGGCGGTCAGCCCACAGAACAC	GAGGAAC	68.1818	1608	152
Bbr_0070	ftsW	Bbr_1159	CGGGGAATGCGCCGGTGGTGCG	CTGGAAC	77.2727	1608	86
Bbr_0070	ftsW	Bbr_1160	TACTCGGGTTCCTCAGCGGTGT	TTGGAAT	59.0909	1608	1464
Bbr_0070	ftsW	Bbr_1161	TATGGCAGGGTCAGGCCGGTAA	GCGGAAT	59.0909	1608	1191
Bbr_0070	ftsW	Bbr_1162	CCGGGCTGGAAGCTGCCGAGGC	CTGGAAT	77.2727	1608	477
Bbr_0070	ftsW	Bbr_1163	ACAACATGATGGCGTATTGCAC	GGGGAAT	45.4545	1608	107
Bbr_0070	ftsW	Bbr_1164	ATGGTGAACACCAGTCCGGAAG	CAAGCAG	54.5455	1608	1119
Bbr_0070	ftsW	Bbr_1165	CCGATAACCGGCAGCATGGGGG	AAAGCAG	68.1818	1608	414
Bbr_0070	ftsW	Bbr_1166	ATAACCGGCAGCATGGGGGAAA	GCAGCAG	54.5455	1608	411
Bbr_0070	ftsW	Bbr_1167	ATCATCGTGATGCCGGTGGCGG	TGAGCAG	63.6364	1608	225
Bbr_0070	ftsW	Bbr_1168	ATCGTGATGCCGGTGGCGGTGA	GCAGCAG	63.6364	1608	222
Bbr_0070	ftsW	Bbr_1169	GCCAGCGCGCTGATAGCCACGG	CAAGCAG	72.7273	1608	45
Bbr_0070	ftsW	Bbr_1170	GCGCTGATAGCCACGGCAAGCA	GGAGCAG	63.6364	1608	39
Bbr_0070	ftsW	Bbr_1171	TCAGACCCACCACCATCGACAC	GTAGGAA	59.0909	1608	380
Bbr_0070	ftsW	Bbr_1172	CGCCTGAGAACGCGGTAATCTC	GCAGGAA	59.0909	1608	348
Bbr_0070	ftsW	Bbr_1173	CGGGCGGTCAGCCCACAGAACA	CGAGGAA	68.1818	1608	153
Bbr_0071	pp2c	Bbr_1174	CCGAACAGCACCGCCACAGCCA	GAAGAAT	68.1818	1620	1197
Bbr_0071	pp2c	Bbr_1175	ATGAGCCAGAGACCGGATGGCG	ATGGAAG	63.6364	1620	169
Bbr_0071	pp2c	Bbr_1176	ATTCGACACGGTAATCGAGGTG	CTGGAAA	50	1620	1348
Bbr_0071	pp2c	Bbr_1177	GCACCGAACAGCACCGCCACAG	CCAGAAG	68.1818	1620	1200
Bbr_0071	pp2c	Bbr_1178	GGACTCGGACTTGTTGGTATTG	CCGGAAG	50	1620	1555
Bbr_0071	pp2c	Bbr_1179	CACCTCGGGATCGTTCGGGTCC	GCGGAAA	68.1818	1620	1081
Bbr_0071	pp2c	Bbr_1180	CCACATGCGATTGGGCCTCGTC	CAAGGAG	63.6364	1620	1424
Bbr_0071	pp2c	Bbr_1181	TGGCGATCAGATGCTCGCCGGC	GAAGGAG	68.1818	1620	98
Bbr_0071	pp2c	Bbr_1182	CGTCGGACACAGTGGTGGAATA	CAGGAAC	54.5455	1620	38
Bbr_0071	pp2c	Bbr_1183	CGGCCGTCAGGCTTTTGCACTA	CCGGAAT	59.0909	1620	1050
Bbr_0071	pp2c	Bbr_1184	GCCGTCGCGCAGCAGGTATGCG	CGGGAAT	72.7273	1620	382
Bbr_0071	pp2c	Bbr_1185	GATCAGATGCTCGCCGGCGAAG	GAGGAAT	63.6364	1620	94
Bbr_0071	pp2c	Bbr_1186	GGTGCCCACGTCGGACACAGTG	GTGGAAT	68.1818	1620	46
Bbr_0071	pp2c	Bbr_1187	CAGGAACAGCGGTTGTGAAGCG	GCGGAAT	59.0909	1620	16
Bbr_0071	pp2c	Bbr_1188	ACGCCGCACAGGCCGTCGGAGC	ACAGCAG	77.2727	1620	594
Bbr_0071	pp2c	Bbr_1189	ATGCGGCTCAGGTGGCCGTCGC	GCAGCAG	72.7273	1620	396
Bbr_0071	pp2c	Bbr_1190	CGATCAGATGCTCGCCGGCGAA	GGAGGAA	63.6364	1620	95
Bbr_0071	pp2c	Bbr_1191	ACGTCGGACACAGTGGTGGAAT	ACAGGAA	54.5455	1620	39
Bbr_0072	Bbr_0072	Bbr_1192	ATGCGCACGGGGATGCGAGCGG	GCAGAAT	72.7273	525	477
Bbr_0072	Bbr_0072	Bbr_1193	ATCGCGATAGACGCGGGCGTGG	TGGGAAG	68.1818	525	364
Bbr_0072	Bbr_0072	Bbr_1194	CATCTCTCGTTCGCGGCGACGG	CGAGAAC	68.1818	525	130
Bbr_0072	Bbr_0072	Bbr_1195	GCCAGCCATATGAAAACCCACA	GTAGGAT	50	525	51
Bbr_0072	Bbr_0072	Bbr_1196	GCCAGCGGGCCGTCAATAATCA	CCAGCAA	59.0909	525	249
Bbr_0072	Bbr_0072	Bbr_1197	CAGATCTTCAATAGCCCACTGG	CCGGAAC	50	525	397
Bbr_0072	Bbr_0072	Bbr_1198	GATTTCGGCTCCGGTGAGTGGC	ACGGAAC	63.6364	525	283
Bbr_0072	Bbr_0072	Bbr_1199	ATATGAAAACCCACAGTAGGAT	GAGGAAT	36.3636	525	44
Bbr_0072	Bbr_0072	Bbr_1200	AGTAGGATGAGGAATCCATACT	TGAGCAG	40.9091	525	30
Bbr_0072	Bbr_0072	Bbr_1201	CATATGAAAACCCACAGTAGGA	TGAGGAA	40.9091	525	45
Bbr_0073	Bbr_0073	Bbr_1202	TGCGCTTGCGCGGAGGCCCAGT	ACAGGAT	72.7273	702	675
Bbr_0073	Bbr_0073	Bbr_1203	CCGATGGTGATGGTGTTGCCGT	CGAGCAG	59.0909	702	636
Bbr_0073	Bbr_0073	Bbr_1204	CCGATCATCGTCTTGTCTTTGG	TGAGCAG	50	702	456
Bbr_0073	Bbr_0073	Bbr_1205	TTGCCGTCGAGCAGCGTGGCGG	CGGGAAC	72.7273	702	621
Bbr_0073	Bbr_0073	Bbr_1206	GCCTTCCACGTATGTGCCGTTG	GTGGAAC	59.0909	702	586
Bbr_0074	pepX	Bbr_1207	CATGTTGCGAATCCGGCGACCA	CCAGAAA	59.0909	2871	836
Bbr_0074	pepX	Bbr_1208	GCAGCATCGTTGCCAATCTCCG	TCAGAAA	59.0909	2871	387
Bbr_0074	pepX	Bbr_1209	ATTGGCATGGGTCATGTCGCGA	CCGGAAA	54.5455	2871	1798
Bbr_0074	pepX	Bbr_1210	TATGGGTGATGCCCGTCAGCGG	CAGGAAG	63.6364	2871	2777
Bbr_0074	pepX	Bbr_1211	CGCGATTGTCTGCGGTAACCAC	CAGGAAG	59.0909	2871	2201
Bbr_0074	pepX	Bbr_1212	CGGCCCACCACTGGCTTTCCCA	GTAGAAC	68.1818	2871	2165
Bbr_0074	pepX	Bbr_1213	TTGTCGTCGGCAAAGCCGTGGA	CGAGCAT	59.0909	2871	2685
Bbr_0074	pepX	Bbr_1214	GGAGCCAAGGATGTGGAACATC	TGAGCAT	54.5455	2871	1825
Bbr_0074	pepX	Bbr_1215	GATGCTCACCACGTCGAAGCTT	CGAGCAT	54.5455	2871	1690
Bbr_0074	pepX	Bbr_1216	GGCTTCGCGATCCCATGCCACA	TCAGCAT	63.6364	2871	1048
Bbr_0074	pepX	Bbr_1217	GCCGGCCAATCGCCAATGTCGA	CCAGCAT	63.6364	2871	555
Bbr_0074	pepX	Bbr_1218	GCGACTGGTCGGCGCGCCAGTT	GCAGCAT	72.7273	2871	409
Bbr_0074	pepX	Bbr_1219	AGCTCCCCTCGGAGAGGGGAGC	CAAGGAT	72.7273	2871	1842
Bbr_0074	pepX	Bbr_1220	GCGGCGGTTCTGCACCAGCACC	AGAGGAT	72.7273	2871	1117
Bbr_0074	pepX	Bbr_1221	TTCTGCTGGTCCTTCTCCCTGG	GAGGAAC	59.0909	2871	1942
Bbr_0074	pepX	Bbr_1222	CTCGGAGAGGGGAGCCAAGGAT	GTGGAAC	63.6364	2871	1835
Bbr_0074	pepX	Bbr_1223	GATCCTCGGGGCCGTCGGAGCG	CAGGAAC	77.2727	2871	134
Bbr_0074	pepX	Bbr_1224	CGAACCGTTGCCTATGGTTTGC	GCGGAAC	54.5455	2871	97
Bbr_0074	pepX	Bbr_1225	CGTCCAGCACGGCCAACGCGGA	GAGGAAT	72.7273	2871	2501
Bbr_0074	pepX	Bbr_1226	CACACCTTATCGAGGTCGGGCA	TAGGAAT	59.0909	2871	2448
Bbr_0074	pepX	Bbr_1227	ACGACTGCGAGGCGATGACCTG	CTGGAAT	63.6364	2871	2138
Bbr_0074	pepX	Bbr_1228	CACGCGATCACCATCGGCGTCA	ACGGAAT	63.6364	2871	334
Bbr_0074	pepX	Bbr_1229	CGTAGGAAGTCGCGCTGGAGTG	TGAGCAG	63.6364	2871	2835
Bbr_0074	pepX	Bbr_1230	ATATGGGTGATGCCCGTCAGCG	GCAGGAA	59.0909	2871	2778
Bbr_0074	pepX	Bbr_1231	GCGTCCAGCACGGCCAACGCGG	AGAGGAA	77.2727	2871	2502
Bbr_0074	pepX	Bbr_1232	GCACACCTTATCGAGGTCGGGC	ATAGGAA	63.6364	2871	2449
Bbr_0074	pepX	Bbr_1233	CCGCGATTGTCTGCGGTAACCA	CCAGGAA	59.0909	2871	2202
Bbr_0074	pepX	Bbr_1234	CTTCTGCTGGTCCTTCTCCCTG	GGAGGAA	59.0909	2871	1943
Bbr_0074	pepX	Bbr_1235	AGATCCTCGGGGCCGTCGGAGC	GCAGGAA	72.7273	2871	135
Bbr_0075	pldB	Bbr_1236	AGGCGCCCTCGTTGCCTTCCAT	GGAGAAT	63.6364	1080	692
Bbr_0075	pldB	Bbr_1237	CGATGCCGCCGCCCATCGAGTG	GCAGAAC	72.7273	1080	488
Bbr_0075	pldB	Bbr_1238	GCGTCCGCCTGTATCCATAATG	CCGGAAA	54.5455	1080	133
Bbr_0075	pldB	Bbr_1239	CGCTGGCAATCATCGGATCGTC	GTAGAAG	59.0909	1080	1049
Bbr_0075	pldB	Bbr_1240	GCTTGTAGATGGCGTTCGGCAT	CGAGAAA	54.5455	1080	998
Bbr_0075	pldB	Bbr_1241	CATGCATGGGTTCTCGACGTCG	CGGGAAG	59.0909	1080	364
Bbr_0075	pldB	Bbr_1242	CACATACCGAATAGCCGGCAAG	CAGGAAG	54.5455	1080	308
Bbr_0075	pldB	Bbr_1243	CGTGGCTGATGACGATGGCCCC	GCGGAAG	68.1818	1080	236
Bbr_0075	pldB	Bbr_1244	ATCATCGGATCGTCGTAGAAGC	TCAGGAT	50	1080	1041
Bbr_0075	pldB	Bbr_1245	GCACCCAGATATCGCGCCCGGA	CTGGAAC	68.1818	1080	878
Bbr_0075	pldB	Bbr_1246	CAGATATCGCGCCCGGACTGGA	ACAGCAG	63.6364	1080	873
Bbr_0075	pldB	Bbr_1247	AGCACACATACCGAATAGCCGG	CAAGCAG	54.5455	1080	312
Bbr_0075	pldB	Bbr_1248	ACACATACCGAATAGCCGGCAA	GCAGGAA	50	1080	309
Bbr_0076	hsp20	Bbr_1249	TGTTCGTGTTGCGCCAACCCTC	AAAGAAC	59.0909	504	68
Bbr_0076	hsp20	Bbr_1250	AGAACGGGTCATCGAACAGATC	CGAGAAC	50	504	44
Bbr_0076	hsp20	Bbr_1251	AACATAGTGTCATTCATCAAAG	CCGGAAA	31.8182	504	18
Bbr_0076	hsp20	Bbr_1252	ATTCCTTCACGTCATCGCCGAC	ATAGAAG	54.5455	504	377
Bbr_0076	hsp20	Bbr_1253	GCGTTCGCGGCGCAGCCACTTG	CCGGAAT	72.7273	504	325
Bbr_0076	hsp20	Bbr_1254	CTGCTCATCCGAGTCCTTACCT	TCAGCAG	54.5455	504	280
Bbr_0077	Bbr_0077	Bbr_1255	CTGCGACGGGATACGCCCGCCG	CCAGAAG	77.2727	981	405
Bbr_0077	Bbr_0077	Bbr_1256	GCCGGGCGGCGGAACACCAGCA	GCAGAAC	77.2727	981	219
Bbr_0077	Bbr_0077	Bbr_1257	CAGGCCGACCGCAGTGGCACGG	GAGGAAA	77.2727	981	88
Bbr_0077	Bbr_0077	Bbr_1258	GCCAGCCGCTCCATCGAGCCGT	GCAGAAT	72.7273	981	801
Bbr_0077	Bbr_0077	Bbr_1259	TCCACAATGCCACGGCTACACA	CGGGAAG	54.5455	981	653
Bbr_0077	Bbr_0077	Bbr_1260	CGGCCACCAGCAACGCACCGCA	CCAGAAC	72.7273	981	905
Bbr_0077	Bbr_0077	Bbr_1261	ACAATGCCACGGCTACACACGG	GAAGAAC	59.0909	981	650
Bbr_0077	Bbr_0077	Bbr_1262	CAGTGGAGAGCACCGGCGTGGC	ATAGGAG	72.7273	981	836
Bbr_0077	Bbr_0077	Bbr_1263	TTCAGCACCGAACCAGCGGCCA	CCAGCAA	63.6364	981	921
Bbr_0077	Bbr_0077	Bbr_1264	CACCGATAATCAGATACTTCTT	GGGGAAC	36.3636	981	260
Bbr_0077	Bbr_0077	Bbr_1265	ACTCACGGATTGGCGCCGGGCG	GCGGAAC	72.7273	981	233
Bbr_0077	Bbr_0077	Bbr_1266	AGCGGCTGCCTGCCAGTCAAGC	CCGGAAT	68.1818	981	505
Bbr_0077	Bbr_0077	Bbr_1267	ACGGGAGGAAACAACATGTCCG	CCGGAAT	54.5455	981	70
Bbr_0077	Bbr_0077	Bbr_1268	AGCCGTGCAGAATGCCGTAGCC	CCAGCAG	63.6364	981	785
Bbr_0077	Bbr_0077	Bbr_1269	ATCGACGATTCATAAAACACAA	ACAGCAG	31.8182	981	291
Bbr_0077	Bbr_0077	Bbr_1270	ATTGGCGCCGGGCGGCGGAACA	CCAGCAG	72.7273	981	225
Bbr_0077	Bbr_0077	Bbr_1271	GGCGCCGGGCGGCGGAACACCA	GCAGCAG	81.8182	981	222
Bbr_0077	Bbr_0077	Bbr_1272	TCAGGCCGACCGCAGTGGCACG	GGAGGAA	72.7273	981	89
Bbr_0078	Bbr_0078	Bbr_1273	CCGAGACCGACGTCGCCGCGGC	CAAGAAT	81.8182	210	186
Bbr_0079	Bbr_0079	Bbr_1274	GCGTGGTGCAGGTGCCACCCTG	CGAGAAG	72.7273	1383	944
Bbr_0079	Bbr_0079	Bbr_1275	GTGGAGACCAGTATCAACGGCA	CCAGAAT	54.5455	1383	363
Bbr_0079	Bbr_0079	Bbr_1276	CTTTATCCCGTTCGCCCGCGCC	GGAGAAC	68.1818	1383	1154
Bbr_0079	Bbr_0079	Bbr_1277	GGCTTGAGCTCACCGTCCACCG	GCAGCAT	68.1818	1383	1008
Bbr_0079	Bbr_0079	Bbr_1278	GTGCACTTTGACCGAGCTCAGC	GAAGCAT	59.0909	1383	460
Bbr_0079	Bbr_0079	Bbr_1279	CGGCAGCATCGCGCCGTACAAC	TCAGGAT	68.1818	1383	988
Bbr_0079	Bbr_0079	Bbr_1280	CGCTTGCCCACAACCAATCCGA	TCAGCAA	59.0909	1383	108
Bbr_0079	Bbr_0079	Bbr_1281	GCGGTCACGCCGAATACGGTCT	GAGGAAC	63.6364	1383	63
Bbr_0079	Bbr_0079	Bbr_1282	GCGGCGAAGTTCGATTTCGTAT	TGGGAAT	50	1383	582
Bbr_0079	Bbr_0079	Bbr_1283	TGCGGTCACGCCGAATACGGTC	TGAGGAA	63.6364	1383	64
Bbr_0080	lysX	Bbr_1284	TTGCCGCTGTAGAGCAGCGCGA	CCAGAAT	63.6364	2625	603
Bbr_0080	lysX	Bbr_1285	ATGTGACCGAGCAATGCGGCGG	CGAGAAT	63.6364	2625	648
Bbr_0080	lysX	Bbr_1286	GACCCAGCCATGGCTCGGCGAT	GGAGAAC	68.1818	2625	350
Bbr_0080	lysX	Bbr_1287	CGCCCATCCGCATCGACGGCAT	ACAGAAG	68.1818	2625	2106
Bbr_0080	lysX	Bbr_1288	TGCGCTTGAAGTTGAACAACGA	ATGGAAG	45.4545	2625	2459
Bbr_0080	lysX	Bbr_1289	AAGCACGCAACAGGTCGAATTG	CAGGAAG	50	2625	926
Bbr_0080	lysX	Bbr_1290	TTTGGCCAAGGTGCCGTTGTCG	ACGGAAG	59.0909	2625	868
Bbr_0080	lysX	Bbr_1291	CACGCTGCTCGCGATGCACACT	GTAGAAC	63.6364	2625	1790
Bbr_0080	lysX	Bbr_1292	TCACCACGGCCAGCACCACGAT	CCAGAAC	63.6364	2625	1490
Bbr_0080	lysX	Bbr_1293	CGAACGACAACTTCATATGGCT	CAAGAAC	45.4545	2625	1412
Bbr_0080	lysX	Bbr_1294	ACGGCTGTGGGCAGCAGCGAGC	GCAGAAC	72.7273	2625	969
Bbr_0080	lysX	Bbr_1295	GCCGGCGCCAGCCGACACGAAT	CGGGAAA	72.7273	2625	1232
Bbr_0080	lysX	Bbr_1296	CCCGGCATGGTTATGCGAGGTG	ATGGAAA	63.6364	2625	805
Bbr_0080	lysX	Bbr_1297	GACGGCAAAAATCAACGGTGGC	AGAGCAT	54.5455	2625	1180
Bbr_0080	lysX	Bbr_1298	CCGACACGAATCGGGAAATGCT	TCAGCAT	54.5455	2625	1221
Bbr_0080	lysX	Bbr_1299	AACCGCTGTGCGTGGCTCCGGC	CAAGCAT	72.7273	2625	896
Bbr_0080	lysX	Bbr_1300	CAAGCGGTAATCGCGCCATGCT	GCAGCAA	59.0909	2625	1143
Bbr_0080	lysX	Bbr_1301	CACGCAACAGGTCGAATTGCAG	GAAGCAA	54.5455	2625	923
Bbr_0080	lysX	Bbr_1302	ATCACACGGCCGGCGATGTGAC	CGAGCAA	63.6364	2625	663
Bbr_0080	lysX	Bbr_1303	TGCAGCAGCGCAGGCGAGCGCA	GCAGCAA	72.7273	2625	391
Bbr_0080	lysX	Bbr_1304	CGTAGACCGGTGCCTCGGTGGG	CTGGAAC	72.7273	2625	2489
Bbr_0080	lysX	Bbr_1305	GACGCTCGGCCATACGCGCAAT	CAGGAAC	63.6364	2625	2243
Bbr_0080	lysX	Bbr_1306	CACGCACTTCCAGCGGCGATTC	CAGGAAC	63.6364	2625	1973
Bbr_0080	lysX	Bbr_1307	TATGGCTCAAGAACCCGATGGG	CAGGAAC	54.5455	2625	1397
Bbr_0080	lysX	Bbr_1308	TGCGGGAGACGAACTGGGAATC	CTGGAAC	59.0909	2625	464
Bbr_0080	lysX	Bbr_1309	TGAGCTGGATCACGCCGCGCGC	CAGGAAC	72.7273	2625	293
Bbr_0080	lysX	Bbr_1310	CCATACTGGTGTCTAGGCGCAA	TGGGAAC	54.5455	2625	230
Bbr_0080	lysX	Bbr_1311	AAACCGCATGCGGGAGACGAAC	TGGGAAT	59.0909	2625	472
Bbr_0080	lysX	Bbr_1312	TCAATCGAGTTCCATCCCTCAG	CCAGCAG	50	2625	1824
Bbr_0080	lysX	Bbr_1313	AGCACCAAGGTCACGGCTGTGG	GCAGCAG	63.6364	2625	981
Bbr_0080	lysX	Bbr_1314	TAGTCGCCGGGGTTGCCGCTGT	AGAGCAG	68.1818	2625	615
Bbr_0080	lysX	Bbr_1315	GCCAAGGCCGATAAGCGCGCCT	GCAGCAG	68.1818	2625	412
Bbr_0080	lysX	Bbr_1316	AGACGCTCGGCCATACGCGCAA	TCAGGAA	63.6364	2625	2244
Bbr_0080	lysX	Bbr_1317	TCACGCACTTCCAGCGGCGATT	CCAGGAA	59.0909	2625	1974
Bbr_0080	lysX	Bbr_1318	ATATGGCTCAAGAACCCGATGG	GCAGGAA	50	2625	1398
Bbr_0080	lysX	Bbr_1319	GAAGCACGCAACAGGTCGAATT	GCAGGAA	50	2625	927
Bbr_0080	lysX	Bbr_1320	ATGAGCTGGATCACGCCGCGCG	CCAGGAA	68.1818	2625	294
Bbr_0081	msrA1	Bbr_1321	TCTGGAAGTAGCGCTCCAGCCC	CCAGAAG	63.6364	1017	71
Bbr_0081	msrA1	Bbr_1322	CCGAGAACGGGTCGATGACTTC	CAAGAAC	59.0909	1017	257
Bbr_0081	msrA1	Bbr_1323	GGTCCTCGCCCTGCTGATCCAC	CGAGAAC	68.1818	1017	278
Bbr_0081	msrA1	Bbr_1324	CCTGATGATGGGCCTCGGCCGG	GTAGAAA	72.7273	1017	437
Bbr_0081	msrA1	Bbr_1325	GTGGCCCAGATGAATCTGCGTG	TCGGAAG	59.0909	1017	811
Bbr_0081	msrA1	Bbr_1326	TGTCCGTGACACCGTCGACGTT	CTGGAAG	59.0909	1017	92
Bbr_0081	msrA1	Bbr_1327	CGGAGTCGAACTTGTCCCGCGA	AGAGAAC	63.6364	1017	683
Bbr_0081	msrA1	Bbr_1328	CGGCACGCTGCGTCTCGTCCGT	GTAGAAC	72.7273	1017	332
Bbr_0081	msrA1	Bbr_1329	CAGCAAGTCACCCTTAATCGGC	CGGGAAA	54.5455	1017	730
Bbr_0081	msrA1	Bbr_1330	ATGCGATGATCCTCGTGCTCAG	TCAGCAA	54.5455	1017	753
Bbr_0081	msrA1	Bbr_1331	AACGGGTCGATGACTTCCAAGA	ACAGCAA	50	1017	252
Bbr_0081	msrA1	Bbr_1332	CCGTCAGCTTCCCCATCCACAA	CCGGAAC	59.0909	1017	951
Bbr_0081	msrA1	Bbr_1333	GCGCGGCACGAATCGCAGCGCG	GCGGAAT	77.2727	1017	889
Bbr_0081	msrA1	Bbr_1334	CGCACCTCAATACGATCACGCC	CCGGAAT	59.0909	1017	780
Bbr_0081	msrA1	Bbr_1335	GGAAGTAGCGCTCCAGCCCCCA	GAAGCAG	68.1818	1017	68
Bbr_0082	Bbr_0082	Bbr_1336	CAACGGCACGATGGCCAGGCCC	TCAGCAT	72.7273	726	178
Bbr_0082	Bbr_0082	Bbr_1337	GCTTGCGGCCGTGCGGCGCGGA	ATGGAAC	81.8182	726	344
Bbr_0082	Bbr_0082	Bbr_1338	GTCGAGCTTGCGGCCGTGCGGC	GCGGAAT	77.2727	726	349
Bbr_0083	Bbr_0083	Bbr_1339	CGGAACAGATCGCGATGCAGTT	GGAGGAT	54.5455	1062	345
Bbr_0083	Bbr_0083	Bbr_1340	CCTTTGGCTTCGTGGATGGCGG	ATAGCAG	63.6364	1062	69
Bbr_0083	Bbr_0083	Bbr_1341	AGCAGTGTTGTGGTTCGTGGGG	TGAGCAG	59.0909	1062	45
Bbr_0083	Bbr_0083	Bbr_1342	TCGTCGAACTCTTTACAGGCAG	TGAGGAT	50	1062	810
Bbr_0083	Bbr_0083	Bbr_1343	TGGTAACCATTGCGGTAGAGCA	GTAGCAA	50	1062	642
Bbr_0083	Bbr_0083	Bbr_1344	TCGAAGGTGAACATTGCTGTGG	CGAGCAA	50	1062	555
Bbr_0083	Bbr_0083	Bbr_1345	CGCCGAAAGCGAGGCCAGTGTA	TCGGAAC	63.6364	1062	368
Bbr_0083	Bbr_0083	Bbr_1346	TGGAGGATTGTATTTGGGGTCG	GGGGAAT	50	1062	324
Bbr_0083	Bbr_0083	Bbr_1347	AGTTTGGTGATGGTGCCGTTGT	CAAGCAG	50	1062	1002
Bbr_0083	Bbr_0083	Bbr_1348	CCTACTTGGTAACCATTGCGGT	AGAGCAG	50	1062	648
Bbr_0083	Bbr_0083	Bbr_1349	TTGCGGTAGAGCAGTAGCAAGG	TCAGCAG	54.5455	1062	633
Bbr_0084	Bbr_0084	Bbr_1350	AGCACTCCATGCCGGCAATCGT	CGAGAAT	59.0909	1059	165
Bbr_0084	Bbr_0084	Bbr_1351	ACCCACTCTCCAGCAACGACAA	GAAGAAA	54.5455	1059	560
Bbr_0084	Bbr_0084	Bbr_1352	CCGGTCGGTTGGACCACTGAGC	CCAGAAC	68.1818	1059	408
Bbr_0084	Bbr_0084	Bbr_1353	CCAACCCACTCTCCAGCAACGA	CAAGAAG	59.0909	1059	563
Bbr_0084	Bbr_0084	Bbr_1354	AGAGGTCGCGATGCTTGACGAT	CAGGAAG	54.5455	1059	869
Bbr_0084	Bbr_0084	Bbr_1355	ATCCACAGCACCGCCTGCACTA	CCAGCAT	59.0909	1059	664
Bbr_0084	Bbr_0084	Bbr_1356	GCTTGGTCATGCTGGTCACGTT	TAAGGAG	54.5455	1059	824
Bbr_0084	Bbr_0084	Bbr_1357	CTCATGGAGATGGCTTCAACGC	CGAGGAT	54.5455	1059	921
Bbr_0084	Bbr_0084	Bbr_1358	GCTTTCGCAGCCAACCCACTCT	CCAGCAA	59.0909	1059	573
Bbr_0084	Bbr_0084	Bbr_1359	GCAACCATCGAATCATCAGCAG	ACAGCAA	50	1059	351
Bbr_0084	Bbr_0084	Bbr_1360	GTGCGGTATTCAATTAGGGGCT	CGGGAAC	50	1059	786
Bbr_0084	Bbr_0084	Bbr_1361	GGCGAATCATGCATGTGGCCGG	GCAGCAG	63.6364	1059	467
Bbr_0084	Bbr_0084	Bbr_1362	AGAGGACGCAACCATCGAATCA	TCAGCAG	50	1059	358
Bbr_0084	Bbr_0084	Bbr_1363	TAGAGGTCGCGATGCTTGACGA	TCAGGAA	54.5455	1059	870
Bbr_0085	Bbr_0085	Bbr_1364	TGTTCTGAAGATGCAGCAGCTC	CCAGAAT	50	3207	362
Bbr_0085	Bbr_0085	Bbr_1365	TTCGAGGATCGAGGGGGTTGGA	TCAGAAT	59.0909	3207	64
Bbr_0085	Bbr_0085	Bbr_1366	GGGTGTGCCGTCTTTCATGCGG	CGAGAAA	63.6364	3207	487
Bbr_0085	Bbr_0085	Bbr_1367	TACCGGTGCGCAGAGTGTCCGC	AAAGAAG	68.1818	3207	2654
Bbr_0085	Bbr_0085	Bbr_1368	CTGACGAAATGGCATAGCTGAG	CAAGAAT	50	3207	2331
Bbr_0085	Bbr_0085	Bbr_1369	TGGTAAGACTTCATTGCAGTTT	GAAGAAT	36.3636	3207	939
Bbr_0085	Bbr_0085	Bbr_1370	ATATCATGCCCCTCAAGCGACT	GCAGAAT	50	3207	735
Bbr_0085	Bbr_0085	Bbr_1371	GGCCTCAGCCGAGACGAATGCG	ACAGAAA	68.1818	3207	232
Bbr_0085	Bbr_0085	Bbr_1372	CCATGGAATATTTGCGTTCGTA	CAAGAAC	40.9091	3207	2744
Bbr_0085	Bbr_0085	Bbr_1373	TATGGGCTTCCTCCTGTCGGCT	GCAGAAC	59.0909	3207	1526
Bbr_0085	Bbr_0085	Bbr_1374	CCAGCGTGATGAACTTCGTCAA	CCAGAAC	50	3207	1113
Bbr_0085	Bbr_0085	Bbr_1375	CTGGCATTCGCGTACGTCGAAT	GCGGAAA	54.5455	3207	874
Bbr_0085	Bbr_0085	Bbr_1376	GAATGGTTGTCCTTGAGCCATT	GCGGAAA	45.4545	3207	439
Bbr_0085	Bbr_0085	Bbr_1377	ATACGGAACGTTCTGTTCGTGG	CAAGCAT	50	3207	2625
Bbr_0085	Bbr_0085	Bbr_1378	GGGTCGTAGTTATAGATGTCCG	TAAGCAT	50	3207	2103
Bbr_0085	Bbr_0085	Bbr_1379	ACACCGTAGTAGTGGAATGGAC	AGAGCAT	50	3207	1302
Bbr_0085	Bbr_0085	Bbr_1380	CGCTCTGGCGTGGCGGTCATGC	CGAGCAT	72.7273	3207	1191
Bbr_0085	Bbr_0085	Bbr_1381	ATCATCTGCTGCTGGGCGATGT	ACAGCAT	54.5455	3207	912
Bbr_0085	Bbr_0085	Bbr_1382	GAGGGTCGGCTTATATTCGCCG	GGAGCAT	59.0909	3207	127
Bbr_0085	Bbr_0085	Bbr_1383	GGCATGGTATTGGTTTCCTTGT	CGAGGAG	45.4545	3207	2835
Bbr_0085	Bbr_0085	Bbr_1384	GGATCGATTGGCCGGGCCAACC	GCAGGAT	68.1818	3207	3159
Bbr_0085	Bbr_0085	Bbr_1385	CAGTCGGCGGTGTCCAAAGACT	TAAGGAT	59.0909	3207	2010
Bbr_0085	Bbr_0085	Bbr_1386	ATCAGACCTGAGATGACATCTT	CGAGGAT	40.9091	3207	84
Bbr_0085	Bbr_0085	Bbr_1387	GGGAATTCAGTACGAATCGCAT	CGAGCAA	45.4545	3207	2424
Bbr_0085	Bbr_0085	Bbr_1388	TTCGCTGACGAAATGGCATAGC	TGAGCAA	50	3207	2335
Bbr_0085	Bbr_0085	Bbr_1389	GCAGAGTGTCCGCAAAGAAGAT	ACGGAAC	50	3207	2645
Bbr_0085	Bbr_0085	Bbr_1390	TGTTTGATCCATTCTTCGGTCA	GCGGAAC	40.9091	3207	663
Bbr_0085	Bbr_0085	Bbr_1391	CCACCTGTGAGTCGATTTCATC	CTGGAAC	50	3207	626
Bbr_0085	Bbr_0085	Bbr_1392	GGTCAATGCGGCTCCAGTGAGA	TTGGAAC	59.0909	3207	538
Bbr_0085	Bbr_0085	Bbr_1393	CATTGCGGAAACTGAGGTATTA	CGGGAAC	40.9091	3207	421
Bbr_0085	Bbr_0085	Bbr_1394	GGCCAATGCCGTTAAGCGCCCA	TCGGAAT	63.6364	3207	2966
Bbr_0085	Bbr_0085	Bbr_1395	AGTATTTCATTTCCTGTGTGCT	CAGGAAT	36.3636	3207	2903
Bbr_0085	Bbr_0085	Bbr_1396	GCACAGTCGCATGACGTCTGCC	ATGGAAT	63.6364	3207	2764
Bbr_0085	Bbr_0085	Bbr_1397	CCTGTTGCCTGGCGGCGGCCTC	ACGGAAT	77.2727	3207	2702
Bbr_0085	Bbr_0085	Bbr_1398	GCGTGTCTGAACCATCGGACTG	CGGGAAT	59.0909	3207	2447
Bbr_0085	Bbr_0085	Bbr_1399	CCGGTGTTGCCGTATAACGCCA	CCGGAAT	59.0909	3207	1896
Bbr_0085	Bbr_0085	Bbr_1400	TAACCACAACGCTTTCTTTGTG	CGGGAAT	40.9091	3207	1832
Bbr_0085	Bbr_0085	Bbr_1401	AACATGACGATTTGGTTGACGG	CGGGAAT	45.4545	3207	1746
Bbr_0085	Bbr_0085	Bbr_1402	GGTATTCCGCAACACCGTAGTA	GTGGAAT	50	3207	1313
Bbr_0085	Bbr_0085	Bbr_1403	GATCCATTCTTCGGTCAGCGGA	ACGGAAT	54.5455	3207	658
Bbr_0085	Bbr_0085	Bbr_1404	GAGAAAAGATATATCCCTTGGG	ATGGAAT	40.9091	3207	464
Bbr_0085	Bbr_0085	Bbr_1405	GACGAATGCGACAGAAATGTCG	AAGGAAT	50	3207	220
Bbr_0085	Bbr_0085	Bbr_1406	GTCGAAGGAATCGCTAGTAGCC	AAGGAAT	54.5455	3207	202
Bbr_0085	Bbr_0085	Bbr_1407	AATTCGTGCGGTCGCAATCCGG	GCAGCAG	59.0909	3207	2298
Bbr_0085	Bbr_0085	Bbr_1408	TCGTGCGGTCGCAATCCGGGCA	GCAGCAG	68.1818	3207	2295
Bbr_0085	Bbr_0085	Bbr_1409	ACACCAGTGGTGTTCTGAAGAT	GCAGCAG	45.4545	3207	372
Bbr_0085	Bbr_0085	Bbr_1410	AAGTATTTCATTTCCTGTGTGC	TCAGGAA	36.3636	3207	2904
Bbr_0085	Bbr_0085	Bbr_1411	AGACGAATGCGACAGAAATGTC	GAAGGAA	45.4545	3207	221
Bbr_0085	Bbr_0085	Bbr_1412	TGTCGAAGGAATCGCTAGTAGC	CAAGGAA	50	3207	203
Bbr_0086	Bbr_0086	Bbr_1413	GCCGTGCCGGACGCGGTAACCA	TGAGCAT	72.7273	333	288
Bbr_0086	Bbr_0086	Bbr_1414	TCGACGGACGGGGTGGTGGTGA	CGAGGAT	68.1818	333	12
Bbr_0087	Bbr_0087	Bbr_1415	ACCGGACTTTTGGCTCGCGGTC	ACGGAAG	63.6364	858	70
Bbr_0087	Bbr_0087	Bbr_1416	CACGGAAGGCGTAACTGTTGAG	GCGGAAG	54.5455	858	49
Bbr_0087	Bbr_0087	Bbr_1417	TTTTCGCCCAGATGGCGTACTG	ATGGAAA	54.5455	858	16
Bbr_0087	Bbr_0087	Bbr_1418	GCGTATTGGTGCCGGCGATGAT	GAGGAAG	59.0909	858	458
Bbr_0087	Bbr_0087	Bbr_1419	AGCAGCGCGCTGTTGCCGAACA	GCAGCAT	63.6364	858	363
Bbr_0087	Bbr_0087	Bbr_1420	CCGTGCCCAAGTGAAACACCTC	GTGGAAC	59.0909	858	782
Bbr_0087	Bbr_0087	Bbr_1421	TTGCGTATGCCGAATGCGTCTA	CGGGAAC	50	858	207
Bbr_0087	Bbr_0087	Bbr_1422	ACTGCGGGAGCCGTCCATAGTT	GCGGAAT	59.0909	858	648
Bbr_0087	Bbr_0087	Bbr_1423	GCGCTGCGCCACGGCACGACGT	GCAGCAG	77.2727	858	387
Bbr_0087	Bbr_0087	Bbr_1424	TGCAGCAGCGCGCTGTTGCCGA	ACAGCAG	68.1818	858	366
Bbr_0087	Bbr_0087	Bbr_1425	GGCGTATTGGTGCCGGCGATGA	TGAGGAA	63.6364	858	459
Bbr_0088	tgt	Bbr_1426	CCTCACCAGGGCGTTCAAACAG	GTGGAAG	59.0909	1314	284
Bbr_0088	tgt	Bbr_1427	GGATGCCCATCGAAATCTCGGC	AGAGAAC	59.0909	1314	548
Bbr_0088	tgt	Bbr_1428	GCAGTCGTGTAATCGTCTCGAA	GTGGAAA	50	1314	74
Bbr_0088	tgt	Bbr_1429	CTGGTTTGCGCTCGCCGTTGCC	GTAGAAG	68.1818	1314	1286
Bbr_0088	tgt	Bbr_1430	GGATGTCGTCCAGCAGTTTCAC	GAAGAAA	54.5455	1314	1202
Bbr_0088	tgt	Bbr_1431	GAACCGGTGCGCGTCACCGTTC	AAAGGAG	68.1818	1314	523
Bbr_0088	tgt	Bbr_1432	TCAAACAGGTGGAAGGCGTTGG	CCAGCAA	54.5455	1314	270
Bbr_0088	tgt	Bbr_1433	AGAAGTGTGCCAGAGCCTCGTC	GCGGAAC	59.0909	1314	1262
Bbr_0088	tgt	Bbr_1434	CCTCCACACACCGGCGGGCCCA	GCGGAAC	77.2727	1314	671
Bbr_0088	tgt	Bbr_1435	ATCCGACGCCCAGCGACATCAC	CTGGAAT	63.6364	1314	386
Bbr_0088	tgt	Bbr_1436	TCGATCGAGGCGCGGATGTCGT	CCAGCAG	63.6364	1314	1215
Bbr_0088	tgt	Bbr_1437	AACCCGTTGAACTCGCGGGCGC	GCAGCAG	68.1818	1314	1146
Bbr_0088	tgt	Bbr_1438	CGCGCGAATAATGCTGGCACGT	GTAGCAG	59.0909	1314	1103
Bbr_0089	degP	Bbr_1439	GCCGATCGAGCCGGCGGAGTCG	GAGGAAG	77.2727	1956	1390
Bbr_0089	degP	Bbr_1440	CGTCACCTGAATCTGCTGAGCC	CCGGAAA	59.0909	1956	994
Bbr_0089	degP	Bbr_1441	AGCGGTCGGGGCATCGTTTTGC	GTGGAAA	63.6364	1956	178
Bbr_0089	degP	Bbr_1442	GTTCGAGCTGGACGAACCGTTT	ACGGAAG	54.5455	1956	1792
Bbr_0089	degP	Bbr_1443	GTTATTGGTGATGATGTGGCCC	TCAGCAT	50	1956	958
Bbr_0089	degP	Bbr_1444	GTCGGGGCATCGTTTTGCGTGG	AAAGCAT	63.6364	1956	174
Bbr_0089	degP	Bbr_1445	AGGAAGTTGCGGTAGAGGCAAT	CGAGGAG	50	1956	1367
Bbr_0089	degP	Bbr_1446	AGAGCTGCGGCGCGCACGAAGC	CCAGCAA	72.7273	1956	1686
Bbr_0089	degP	Bbr_1447	CTGAGCGGAATAGATGTTGCCG	TTAGCAA	54.5455	1956	1024
Bbr_0089	degP	Bbr_1448	GACCACAGAGCCGGAGACGCCG	CTAGCAA	72.7273	1956	874
Bbr_0089	degP	Bbr_1449	CGCAGCGACCAGCGCGGCGACC	ACAGCAA	81.8182	1956	697
Bbr_0089	degP	Bbr_1450	GGCCGGGCCGCCGGAGACGACT	GCGGAAC	81.8182	1956	1585
Bbr_0089	degP	Bbr_1451	GCTGCGAAAAGGCCTGACCATA	CGGGAAC	54.5455	1956	416
Bbr_0089	degP	Bbr_1452	GCAACGCGCTTGACGAGGTTAG	ACGGAAT	59.0909	1956	1431
Bbr_0089	degP	Bbr_1453	GTTCTCGCCGACGGCGAGCTTG	TCGGAAT	68.1818	1956	1138
Bbr_0089	degP	Bbr_1454	GGTGTCGGTGCCGACGAGCTGA	GCGGAAT	68.1818	1956	1042
Bbr_0089	degP	Bbr_1455	TCGCCCTTGGCCGCGGCGTAGT	CCGGAAT	72.7273	1956	219
Bbr_0089	degP	Bbr_1456	TGCCGATCGAGCCGGCGGAGTC	GGAGGAA	72.7273	1956	1391
Bbr_0090	Bbr_0090	Bbr_1457	TACTCGCGGACGGCAACGGTGG	AAAGAAT	68.1818	2466	285
Bbr_0090	Bbr_0090	Bbr_1458	GGCAGATGTCGAGGATTTTGGT	GAAGAAT	50	2466	26
Bbr_0090	Bbr_0090	Bbr_1459	GGGATTGCGGCGATAACAACAA	CGGGAAG	50	2466	69
Bbr_0090	Bbr_0090	Bbr_1460	TTACACCCGCTACCTCGGCAGT	CAAGAAG	59.0909	2466	1562
Bbr_0090	Bbr_0090	Bbr_1461	CGGTGAGCGTGCCGGTTTTGTC	GAAGAAT	63.6364	2466	1187
Bbr_0090	Bbr_0090	Bbr_1462	CATAATGACCACTTGGGCGCTT	TCGGAAG	50	2466	2227
Bbr_0090	Bbr_0090	Bbr_1463	TTGGGCGCTTTCGGAAGCAGCA	GTGGAAG	59.0909	2466	2215
Bbr_0090	Bbr_0090	Bbr_1464	CACGGCCGGACGGGACTCCTGT	GCGGAAG	72.7273	2466	916
Bbr_0090	Bbr_0090	Bbr_1465	TCGCCGGAACCGAGCCTACACG	CCGGAAG	68.1818	2466	497
Bbr_0090	Bbr_0090	Bbr_1466	GATTGCGGCGGCGCGGCTGCAT	CGAGAAC	72.7273	2466	2095
Bbr_0090	Bbr_0090	Bbr_1467	GCTGCATCGAGAACGCGACGGT	TGAGAAC	63.6364	2466	2080
Bbr_0090	Bbr_0090	Bbr_1468	TGACCACGTCGATGGCCTCTTG	GAGGAAA	59.0909	2466	2405
Bbr_0090	Bbr_0090	Bbr_1469	GCTCAGGTCGAGCGTGGCCGAG	CCGGAAA	72.7273	2466	742
Bbr_0090	Bbr_0090	Bbr_1470	CCAGTACTCGCGGACGGCAACG	GTGGAAA	68.1818	2466	289
Bbr_0090	Bbr_0090	Bbr_1471	ACGAGACCAGCGATCACGGCCT	GCAGCAT	63.6364	2466	2316
Bbr_0090	Bbr_0090	Bbr_1472	GCCGAGGCGCGCTTATCGCCGG	TAAGCAT	77.2727	2466	1881
Bbr_0090	Bbr_0090	Bbr_1473	TAGGAGGCCATTTCGTCCGGCT	GTAGCAT	59.0909	2466	1740
Bbr_0090	Bbr_0090	Bbr_1474	TTAAGACGGGTTTTAGCCCCGG	GCAGCAT	54.5455	2466	1245
Bbr_0090	Bbr_0090	Bbr_1475	ATGGCCTCACCGGACGTAATCA	TCAGCAT	54.5455	2466	333
Bbr_0090	Bbr_0090	Bbr_1476	ATTGCGGCGATAACAACAACGG	GAAGCAT	50	2466	66
Bbr_0090	Bbr_0090	Bbr_1477	TCAGTTGCCCGTCAACGGACAC	GTAGGAG	59.0909	2466	1763
Bbr_0090	Bbr_0090	Bbr_1478	GGGGACTGTCCGTGAAGCGGGC	TGAGGAG	72.7273	2466	1626
Bbr_0090	Bbr_0090	Bbr_1479	TCGATGAGGGCAGTGAGGGCCC	AAAGGAT	68.1818	2466	2436
Bbr_0090	Bbr_0090	Bbr_1480	CCGGCCTTGGCGATGCCCTTCG	ACAGGAT	72.7273	2466	1326
Bbr_0090	Bbr_0090	Bbr_1481	TCCTGTGCGGAAGCGACGAGTT	CGAGGAT	59.0909	2466	900
Bbr_0090	Bbr_0090	Bbr_1482	GATTATCAGCCATTGGCCTACA	CCAGGAT	45.4545	2466	160
Bbr_0090	Bbr_0090	Bbr_1483	ATCGGCACAAGTCGGCAGATGT	CGAGGAT	54.5455	2466	39
Bbr_0090	Bbr_0090	Bbr_1484	TTGCCCCATGGGCGCCAATCGC	CCAGCAA	68.1818	2466	105
Bbr_0090	Bbr_0090	Bbr_1485	TGACGGCGGCAACCTTGTCTTC	GGGGAAC	59.0909	2466	1958
Bbr_0090	Bbr_0090	Bbr_1486	GGTGGCGCGCATGGTCAAGGCA	GTGGAAC	68.1818	2466	841
Bbr_0090	Bbr_0090	Bbr_1487	GTCGACTGAGGGGAGGACGTCG	CCGGAAC	68.1818	2466	516
Bbr_0090	Bbr_0090	Bbr_1488	TGGAGGAAAGCGCCGACGACCA	CTGGAAT	63.6364	2466	2385
Bbr_0090	Bbr_0090	Bbr_1489	GATGCCCTTCGACAGGATGTGC	ACGGAAT	59.0909	2466	1315
Bbr_0090	Bbr_0090	Bbr_1490	GAGTTCGAGGATGCGCTGGTAC	TGGGAAT	59.0909	2466	883
Bbr_0090	Bbr_0090	Bbr_1491	AATGACCACTTGGGCGCTTTCG	GAAGCAG	54.5455	2466	2224
Bbr_0090	Bbr_0090	Bbr_1492	GACCACTTGGGCGCTTTCGGAA	GCAGCAG	59.0909	2466	2221
Bbr_0090	Bbr_0090	Bbr_1493	ATGTACGCCACAGGCGCAGCGA	TAAGCAG	63.6364	2466	1074
Bbr_0090	Bbr_0090	Bbr_1494	AGGTCGAGCGTGGCCGAGCCGG	AAAGCAG	77.2727	2466	738
Bbr_0090	Bbr_0090	Bbr_1495	GTGGAAAGAATCGCCACTACGG	CCAGCAG	54.5455	2466	267
Bbr_0090	Bbr_0090	Bbr_1496	CTGACCACGTCGATGGCCTCTT	GGAGGAA	59.0909	2466	2406
Bbr_0091	fprA	Bbr_1497	CGCCGAGTTTCTTGAGCTGGCG	CAGGAAG	63.6364	1452	86
Bbr_0091	fprA	Bbr_1498	ACACCGCGGCGGATGAACAGGT	GGAGGAT	63.6364	1452	615
Bbr_0091	fprA	Bbr_1499	AACAGCACGGCATCGTAGCGGG	CAAGCAA	63.6364	1452	315
Bbr_0091	fprA	Bbr_1500	TCGGCGGCCTTGGCCAGATCCT	CAAGCAT	68.1818	1452	1239
Bbr_0091	fprA	Bbr_1501	GCCTTGACCTTGCCGTCCTCGC	CGAGGAT	68.1818	1452	909
Bbr_0091	fprA	Bbr_1502	GCCGGCCGGACCAGCGCCAATT	ACAGCAA	72.7273	1452	40
Bbr_0091	fprA	Bbr_1503	ATCGGCTTGACGCCGCGGCTTT	CCAGCAG	63.6364	1452	1314
Bbr_0091	fprA	Bbr_1504	TCGCCGAGTTTCTTGAGCTGGC	GCAGGAA	59.0909	1452	87
Bbr_0092	htpX	Bbr_1505	ATGGCAGAGGCGATGGCGGAGG	TCAGAAT	68.1818	942	459
Bbr_0092	htpX	Bbr_1506	GTTGCCGCCGCCGAAATACATC	AGAGAAT	59.0909	942	514
Bbr_0092	htpX	Bbr_1507	ACGCCGCGCAACTCGCGGGCGT	TCAGAAT	77.2727	942	393
Bbr_0092	htpX	Bbr_1508	ATCAGTGATGCGGCAATCGGCG	CGAGAAT	59.0909	942	603
Bbr_0092	htpX	Bbr_1509	GCGGATGCGTGGAGAACAGTTT	GGAGAAA	54.5455	942	824
Bbr_0092	htpX	Bbr_1510	GCTGATCAGTCGGCGGATGCGT	GGAGAAC	63.6364	942	836
Bbr_0092	htpX	Bbr_1511	ACAGTTTGGAGAAACCGACCGC	GGAGAAC	54.5455	942	809
Bbr_0092	htpX	Bbr_1512	TGGATGCGATGGCGAGTTTGTC	GGAGAAC	54.5455	942	179
Bbr_0092	htpX	Bbr_1513	CTGCCGCCCGTGGCCCACCATA	TCAGCAT	72.7273	942	90
Bbr_0092	htpX	Bbr_1514	GCATTGGCGTGGTCTGGGCGCC	ATAGGAG	72.7273	942	731
Bbr_0092	htpX	Bbr_1515	GCAATCGGCGCGAGAATCACGC	TGAGGAG	63.6364	942	591
Bbr_0092	htpX	Bbr_1516	AACTCGCGGGCGTTCAGAATCT	GCAGGAT	54.5455	942	384
Bbr_0092	htpX	Bbr_1517	GCCAGGGCCTCGGGGTCGCCGG	TCAGCAG	86.3636	942	684
Bbr_0092	htpX	Bbr_1518	ATGATGGCCCACATCAAGGCGA	ACAGCAG	54.5455	942	60
Bbr_0093	Bbr_0093	Bbr_1519	AGGAGACCTGCACCATGAGCAC	GCAGAAG	59.0909	936	311
Bbr_0093	Bbr_0093	Bbr_1520	TGGAGACGGTGGCGTTGACGCC	CCAGAAG	68.1818	936	116
Bbr_0093	Bbr_0093	Bbr_1521	GGCGTGAAGATTCCTGCGCAAA	CCAGAAA	54.5455	936	219
Bbr_0093	Bbr_0093	Bbr_1522	CATTTGGCCATTAATGCGATGG	GCAGAAT	45.4545	936	591
Bbr_0093	Bbr_0093	Bbr_1523	AGACCTGCACCATGAGCACGCA	GAAGAAC	59.0909	936	308
Bbr_0093	Bbr_0093	Bbr_1524	CACGAGCGGCAGCAGCATTAGG	CCGGAAA	63.6364	936	655
Bbr_0093	Bbr_0093	Bbr_1525	GCGGTTACGGGTTCACTGGTGC	CGAGCAT	63.6364	936	819
Bbr_0093	Bbr_0093	Bbr_1526	GTCCACGGGTGCACGAGCGGCA	GCAGCAT	72.7273	936	666
Bbr_0093	Bbr_0093	Bbr_1527	TGGTCCAGTCAATGGCCTTCAA	GTAGGAG	50	936	335
Bbr_0093	Bbr_0093	Bbr_1528	AGCACGCAGAAGAACGCGCACA	GCAGGAG	59.0909	936	294
Bbr_0093	Bbr_0093	Bbr_1529	GGATCGGCGTGATAGTCGTTCA	TCAGGAG	54.5455	936	147
Bbr_0093	Bbr_0093	Bbr_1530	ATTAATGCGATGGGCAGAATCG	CAAGCAA	45.4545	936	582
Bbr_0093	Bbr_0093	Bbr_1531	CGCGCACAGCAGGAGTCTCGGG	TAGGAAC	72.7273	936	280
Bbr_0093	Bbr_0093	Bbr_1532	CACCGCAGCGCTGGGTGCCGCC	GAGGAAT	81.8182	936	776
Bbr_0093	Bbr_0093	Bbr_1533	GTGGTCCACGGGTGCACGAGCG	GCAGCAG	72.7273	936	669
Bbr_0093	Bbr_0093	Bbr_1534	CATACGGCATCGGTCAGGCCCC	ACAGCAG	68.1818	936	546
Bbr_0093	Bbr_0093	Bbr_1535	ATACATACGAATACGAGTACAA	CCAGCAG	31.8182	936	399
Bbr_0093	Bbr_0093	Bbr_1536	ATGAGCACGCAGAAGAACGCGC	ACAGCAG	59.0909	936	297
Bbr_0093	Bbr_0093	Bbr_1537	GCACCGCAGCGCTGGGTGCCGC	CGAGGAA	81.8182	936	777
Bbr_0093	Bbr_0093	Bbr_1538	ACGCGCACAGCAGGAGTCTCGG	GTAGGAA	68.1818	936	281
Bbr_0094	fba	Bbr_1539	CCAGCTCGAACGGCTTGCCGTT	GGGGAAG	63.6364	1068	764
Bbr_0094	fba	Bbr_1540	TGCGGCCCCAGGAACGCGGATC	GTAGAAC	72.7273	1068	971
Bbr_0094	fba	Bbr_1541	GACACGGTCGTTGACGCCGATG	CCGGAAA	63.6364	1068	187
Bbr_0094	fba	Bbr_1542	TAGCCGCCGCGTCGTGCGGCGT	CTAGCAT	77.2727	1068	42
Bbr_0094	fba	Bbr_1543	GGATTCCTCGGCCTTGCGGCCC	CAGGAAC	72.7273	1068	985
Bbr_0094	fba	Bbr_1544	GGCTTCTGCAATCTCTTCCGGA	CGGGAAC	54.5455	1068	811
Bbr_0094	fba	Bbr_1545	CCGGACGGGAACCGGAGCCGCC	GTGGAAC	81.8182	1068	794
Bbr_0094	fba	Bbr_1546	CACTTCAAGGCCATCGGCCGGC	GTGGAAT	68.1818	1068	553
Bbr_0094	fba	Bbr_1547	ATAGAGGCGTTCGTCGATTTTG	GCGGAAT	45.4545	1068	526
Bbr_0094	fba	Bbr_1548	TGGAGCCGTCCCACATATGCGA	CTGGAAT	59.0909	1068	383
Bbr_0094	fba	Bbr_1549	GCCACTCGGGCCTGAATCTCAC	CAAGCAG	63.6364	1068	687
Bbr_0094	fba	Bbr_1550	GTGTGCGCGGCCTGCGACTTAT	CGAGCAG	63.6364	1068	450
Bbr_0094	fba	Bbr_1551	GCCACCTGATCGGCCTCATGTG	CGAGCAG	63.6364	1068	336
Bbr_0094	fba	Bbr_1552	TGGATTCCTCGGCCTTGCGGCC	CCAGGAA	68.1818	1068	986
Bbr_0095	purA	Bbr_1553	TTGCCTTCGTCGAGCGCCTTGT	TGAGAAT	59.0909	1287	624
Bbr_0095	purA	Bbr_1554	TGGTGCCGATCTTGTGCTTGCC	GAGGAAG	59.0909	1287	362
Bbr_0095	purA	Bbr_1555	TCATCGCCCCACTGGGCACCAA	TAAGAAC	63.6364	1287	21
Bbr_0095	purA	Bbr_1556	GATGTCAGTCAGGCCATTGACC	TGGGAAG	54.5455	1287	958
Bbr_0095	purA	Bbr_1557	GGGTAGGTGCCGTGATCAACAT	CGAGCAT	54.5455	1287	684
Bbr_0095	purA	Bbr_1558	GCACGGCGGTTGTAGAGCTTGA	CCAGCAT	59.0909	1287	516
Bbr_0095	purA	Bbr_1559	AGGCGCCGCCGGCGGTCGGATT	GGAGGAG	77.2727	1287	722
Bbr_0095	purA	Bbr_1560	CGGACTTGTCGAGCAGCTCGGT	GGGGAAC	63.6364	1287	836
Bbr_0095	purA	Bbr_1561	GCAGGTGGCCGGCAGGTCGTCG	AAGGAAT	77.2727	1287	1159
Bbr_0095	purA	Bbr_1562	GTAAATCGGCTTGGCCGCGGCA	AAAGCAG	63.6364	1287	1090
Bbr_0095	purA	Bbr_1563	CGCAGCCATTCGCCGGACTTGT	CGAGCAG	63.6364	1287	849
Bbr_0095	purA	Bbr_1564	GGCTTCAGGCGTTCGCCGAGCT	TCAGCAG	68.1818	1287	573
Bbr_0095	purA	Bbr_1565	ATGATGTGCGCGGCCTCGCTCA	CCAGCAG	63.6364	1287	294
Bbr_0095	purA	Bbr_1566	CGGCCTCGCTCACCAGCAGATG	CGAGCAG	68.1818	1287	284
Bbr_0095	purA	Bbr_1567	TTCGGGTTGATGATGCCGGAGG	GCAGCAG	59.0909	1287	168
Bbr_0095	purA	Bbr_1568	GGCAGGTGGCCGGCAGGTCGTC	GAAGGAA	77.2727	1287	1160
Bbr_0095	purA	Bbr_1569	GTGGTGCCGATCTTGTGCTTGC	CGAGGAA	59.0909	1287	363
Bbr_0096	Bbr_0096	Bbr_1570	CCGCCGGCCAACGAACCGACCG	CAAGAAT	77.2727	1515	960
Bbr_0096	Bbr_0096	Bbr_1571	AGTCCACCGACGAAACGGACTG	GCAGAAT	59.0909	1515	279
Bbr_0096	Bbr_0096	Bbr_1572	GGTGGCGCCCATCAGAATCGCA	GGGGAAA	63.6364	1515	529
Bbr_0096	Bbr_0096	Bbr_1573	GTTCCAGACATCTCCACAGCCA	ACAGAAT	54.5455	1515	1107
Bbr_0096	Bbr_0096	Bbr_1574	AGCGATGCGGCGGTGGCGCCCA	TCAGAAT	77.2727	1515	540
Bbr_0096	Bbr_0096	Bbr_1575	CCGGCAGTTTGCCGTACAGCGT	CTGGAAG	63.6364	1515	725
Bbr_0096	Bbr_0096	Bbr_1576	ATGAAAGCGACGGCCGCGACCG	GCAGCAT	68.1818	1515	1146
Bbr_0096	Bbr_0096	Bbr_1577	GAGCCGAAACTCGTGGATGTGA	ACAGCAT	54.5455	1515	903
Bbr_0096	Bbr_0096	Bbr_1578	ATCTTCGCCACGAACAGCAGAC	ACAGCAT	54.5455	1515	876
Bbr_0096	Bbr_0096	Bbr_1579	CCTTGCGCACGCACATATCGCT	CCAGCAA	59.0909	1515	1224
Bbr_0096	Bbr_0096	Bbr_1580	TCCCCATAGATCGGTTTGGTGC	GCAGCAA	54.5455	1515	1194
Bbr_0096	Bbr_0096	Bbr_1581	TTGCCGTACAGCGTCTGGAAGC	CAAGCAA	59.0909	1515	717
Bbr_0096	Bbr_0096	Bbr_1582	ATGCCGAGACGGTATACGACAA	CCAGCAA	50	1515	48
Bbr_0096	Bbr_0096	Bbr_1583	ACCAAACCGGCCACCAATCCCA	ACGGAAT	59.0909	1515	666
Bbr_0096	Bbr_0096	Bbr_1584	GTGAACAGCATCTTCGCCACGA	ACAGCAG	54.5455	1515	885
Bbr_0097	crcb1	Bbr_1585	AACGGCGTCCCGCTAACCGACG	GCAGAAG	68.1818	1065	273
Bbr_0097	crcb1	Bbr_1586	GGCTTCCATTGCGGCCTGCGCG	GCAGAAC	72.7273	1065	703
Bbr_0097	crcb1	Bbr_1587	TACGCCCTGCGTGTCCGATTCG	GCAGAAC	63.6364	1065	646
Bbr_0097	crcb1	Bbr_1588	ATCGGTTTGGGCTCGAAGCTGG	GCGGAAG	59.0909	1065	993
Bbr_0097	crcb1	Bbr_1589	TGAATTCGGTCAGCATCGCGAA	CAGGAAG	50	1065	338
Bbr_0097	crcb1	Bbr_1590	GTCCGATTCGGCAGAACCGGAC	ACGGAAA	63.6364	1065	634
Bbr_0097	crcb1	Bbr_1591	TCGTGCAGACCTTCCATCGTTT	CCAGCAT	50	1065	465
Bbr_0097	crcb1	Bbr_1592	GAAGCGGTCGCCATGAATTCGG	TCAGCAT	59.0909	1065	351
Bbr_0097	crcb1	Bbr_1593	GGCGTCCCGCTAACCGACGGCA	GAAGCAT	72.7273	1065	270
Bbr_0097	crcb1	Bbr_1594	GTTAGCGGCGGGCGCGGTTGCA	CCAGCAT	72.7273	1065	103
Bbr_0097	crcb1	Bbr_1595	AACAGCGTCGATTGCCTGCGTG	ATAGGAT	59.0909	1065	64
Bbr_0097	crcb1	Bbr_1596	AGAACCACGCCGGCGGCGGCAG	TGAGCAA	77.2727	1065	546
Bbr_0097	crcb1	Bbr_1597	CCGGACATCGTCGAAAGCCCAC	CGAGCAA	63.6364	1065	432
Bbr_0097	crcb1	Bbr_1598	GGCTGCGATGACTGTGCCAGCT	GAGGAAC	63.6364	1065	876
Bbr_0097	crcb1	Bbr_1599	GGAACGACCAGCGGAGGAATCT	GCGGAAC	59.0909	1065	852
Bbr_0097	crcb1	Bbr_1600	GGCACGGTTGGCGTTTCGACTC	GCGGAAC	63.6364	1065	789
Bbr_0097	crcb1	Bbr_1601	GCCAGCTGAGGAACGACCAGCG	GAGGAAT	68.1818	1065	861
Bbr_0097	crcb1	Bbr_1602	TGCATACGTTTCATCGGTGCCA	GGGGAAT	50	1065	150
Bbr_0097	crcb1	Bbr_1603	ACCCGCTTTCGAGTACTCCGTG	ACAGCAG	59.0909	1065	585
Bbr_0097	crcb1	Bbr_1604	ATTCGGTCAGCATCGCGAACAG	GAAGCAG	54.5455	1065	335
Bbr_0097	crcb1	Bbr_1605	CGGCTGCGATGACTGTGCCAGC	TGAGGAA	68.1818	1065	877
Bbr_0097	crcb1	Bbr_1606	TGCCAGCTGAGGAACGACCAGC	GGAGGAA	63.6364	1065	862
Bbr_0097	crcb1	Bbr_1607	ATGAATTCGGTCAGCATCGCGA	ACAGGAA	50	1065	339
Bbr_0098	crcb2	Bbr_1608	CGTTGAGCGCCGTGGAGAATGT	CGAGAAA	59.0909	396	248
Bbr_0098	crcb2	Bbr_1609	GTGGAGAATGTCGAGAAACCAC	CGAGAAA	50	396	237
Bbr_0098	crcb2	Bbr_1610	CGTTGATGACGAGCGTGGATAG	CGGGAAG	54.5455	396	119
Bbr_0098	crcb2	Bbr_1611	AAACCACTTCGTTGAGCGCCGT	GGAGAAT	54.5455	396	257
Bbr_0099	scrR1	Bbr_1612	CTTCTCCGCGCGCAGCCAAATC	GAAGAAT	63.6364	1086	563
Bbr_0099	scrR1	Bbr_1613	CGCGGCTCAACGCTTCGCGCAC	GCAGAAC	72.7273	1086	812
Bbr_0099	scrR1	Bbr_1614	GCAGATGTGCGGTAAACGTTGC	AAAGAAC	54.5455	1086	224
Bbr_0099	scrR1	Bbr_1615	CGGCCGTCGACTGTGCGATCGC	CGAGAAA	72.7273	1086	935
Bbr_0099	scrR1	Bbr_1616	ACATGTTTGGCACCATTGCGGA	TCAGCAT	50	1086	507
Bbr_0099	scrR1	Bbr_1617	CACGCAGAACGACGCGCCAATA	TCGGAAC	59.0909	1086	793
Bbr_0099	scrR1	Bbr_1618	ACGTGAGGTAATAGCGCACCGT	CGGGAAC	54.5455	1086	626
Bbr_0099	scrR1	Bbr_1619	GTATCGCCTGGCACCAGCGTCA	TGGGAAT	63.6364	1086	1056
Bbr_0099	scrR1	Bbr_1620	GCAAGCTCGTTCGGCACATAAT	TGAGCAG	50	1086	132
Bbr_0100	scrP	Bbr_1621	TTGTAGTAGCTATGCACCTCAA	TGAGAAT	40.9091	1527	693
Bbr_0100	scrP	Bbr_1622	CGTCCGCACCATCGAACGGAGT	GAAGAAC	63.6364	1527	131
Bbr_0100	scrP	Bbr_1623	GATCCTCTTCGGTGGCGCCGTT	CGGGAAA	63.6364	1527	362
Bbr_0100	scrP	Bbr_1624	TCTTGCCGTCGGCAGCGATCCA	GCGGAAG	63.6364	1527	1361
Bbr_0100	scrP	Bbr_1625	AGTAGACCTGCGGCACTCCGGG	CAGGAAG	68.1818	1527	1115
Bbr_0100	scrP	Bbr_1626	AGACCTGCGGCACTCCGGGCAG	GAAGAAC	72.7273	1527	1112
Bbr_0100	scrP	Bbr_1627	ACGTGACCGGTGAACAGCGAGT	GCAGGAG	59.0909	1527	783
Bbr_0100	scrP	Bbr_1628	TACACGCCGTCGAAGCGGGTGC	GCAGGAT	68.1818	1527	81
Bbr_0100	scrP	Bbr_1629	CATTGAATGCAGGCAGTTCGTT	GCGGAAC	45.4545	1527	1292
Bbr_0100	scrP	Bbr_1630	TTCGGTGGCGCCGTTCGGGAAA	ACGGAAC	63.6364	1527	355
Bbr_0100	scrP	Bbr_1631	TCGGGAAAACGGAACTCATGGT	CAGGAAC	50	1527	341
Bbr_0100	scrP	Bbr_1632	GCTCGCCGTTCTTCAGCACGTC	TTGGAAT	63.6364	1527	293
Bbr_0100	scrP	Bbr_1633	ATATCGGCAATCGGCGGGTTGC	TCAGCAG	59.0909	1527	1500
Bbr_0100	scrP	Bbr_1634	TCACGGCCGTTGTTGGTCTTGC	GCAGCAG	59.0909	1527	1179
Bbr_0100	scrP	Bbr_1635	TGACCGGTGAACAGCGAGTGCA	GGAGCAG	59.0909	1527	780
Bbr_0100	scrP	Bbr_1636	GCTTAAAGGTCTTGGGGGTCAT	GAAGCAG	50	1527	620
Bbr_0100	scrP	Bbr_1637	TAGTAGACCTGCGGCACTCCGG	GCAGGAA	63.6364	1527	1116
Bbr_0100	scrP	Bbr_1638	TTCGGGAAAACGGAACTCATGG	TCAGGAA	50	1527	342
Bbr_0101	scrT	Bbr_1639	CATAGGCAAACTGCATGAGCGC	CCAGAAG	54.5455	1635	683
Bbr_0101	scrT	Bbr_1640	AACGCCGCCCAAGGCGCGCCGA	CCAGAAT	77.2727	1635	342
Bbr_0101	scrT	Bbr_1641	ACTACGAGGCCTGTGTTCTGCC	CCAGAAC	59.0909	1635	645
Bbr_0101	scrT	Bbr_1642	CGGATTGATGGTGACCGATATG	GCAGAAG	50	1635	424
Bbr_0101	scrT	Bbr_1643	ACCCAAAAGCGCACGAGATACC	ACAGAAA	54.5455	1635	1080
Bbr_0101	scrT	Bbr_1644	AGGCAAACTGCATGAGCGCCCA	GAAGAAA	59.0909	1635	680
Bbr_0101	scrT	Bbr_1645	GCCCGCGGGAATGGTCAATGGC	GCGGAAG	68.1818	1635	1132
Bbr_0101	scrT	Bbr_1646	TCGTTGATGTGGCTGCTCCTGG	CTGGAAG	59.0909	1635	937
Bbr_0101	scrT	Bbr_1647	CACGAAAAAGCCCCAATTAAGA	CGGGAAA	40.9091	1635	307
Bbr_0101	scrT	Bbr_1648	CAGCACGATCACGGTCAGGATG	CCGGAAA	59.0909	1635	898
Bbr_0101	scrT	Bbr_1649	GCTGATGGCGCTGGCCAACGGC	ACGGAAA	72.7273	1635	718
Bbr_0101	scrT	Bbr_1650	AATCCGGAGATCAGCGCGAAGA	GCAGCAT	54.5455	1635	1365
Bbr_0101	scrT	Bbr_1651	ATGCATACACCAAGCGCTTGGC	CAAGCAT	54.5455	1635	804
Bbr_0101	scrT	Bbr_1652	GTTGCCGCGGCCATGCCGGCGA	TGAGGAG	77.2727	1635	1161
Bbr_0101	scrT	Bbr_1653	CGGCGGTGTAGGCAAACGGCGT	GAAGGAG	68.1818	1635	857
Bbr_0101	scrT	Bbr_1654	CCACGCCGATGGCATACAGCAG	GCAGGAT	63.6364	1635	1283
Bbr_0101	scrT	Bbr_1655	TCCTTGGGCAGCACGATCACGG	TCAGGAT	63.6364	1635	906
Bbr_0101	scrT	Bbr_1656	AAGAGAGCGTGATGATTCCGGC	GAGGAAC	54.5455	1635	1601
Bbr_0101	scrT	Bbr_1657	GGAACACCATGACGATGGCGGA	GGGGAAC	59.0909	1635	1577
Bbr_0101	scrT	Bbr_1658	TCAATGCGCGGACGGAATTTGT	CCGGAAC	50	1635	753
Bbr_0101	scrT	Bbr_1659	ATGCCGGCGATGAGGAGGCCCG	CGGGAAT	72.7273	1635	1149
Bbr_0101	scrT	Bbr_1660	CGTGCCAGCGCTCAATGCGCGG	ACGGAAT	72.7273	1635	764
Bbr_0101	scrT	Bbr_1661	ATCCACGGGGTACGGCGGCCCA	GAGGAAT	72.7273	1635	579
Bbr_0101	scrT	Bbr_1662	ACCATGACGATGGCGGAGGGGA	ACAGCAG	63.6364	1635	1572
Bbr_0101	scrT	Bbr_1663	GCGAATCCGGAGATCAGCGCGA	AGAGCAG	63.6364	1635	1368
Bbr_0101	scrT	Bbr_1664	GCCACCGCCACGCCGATGGCAT	ACAGCAG	72.7273	1635	1290
Bbr_0101	scrT	Bbr_1665	ATCCACGCTGGCCGCGGCAGCG	GCAGCAG	77.2727	1635	190
Bbr_0101	scrT	Bbr_1666	GAAGAGAGCGTGATGATTCCGG	CGAGGAA	54.5455	1635	1602
Bbr_0101	scrT	Bbr_1667	CATCCACGGGGTACGGCGGCCC	AGAGGAA	77.2727	1635	580
Bbr_0102	scrR2	Bbr_1668	GAGGGTTACGGAGATGATGTCT	TCGGAAG	50	1053	1009
Bbr_0102	scrR2	Bbr_1669	GCAGATGCGCAGTGAGCGTGGC	GAAGAAC	68.1818	1053	224
Bbr_0102	scrR2	Bbr_1670	AGGCGAGGGCGGCGGCGACGGC	GGGGAAA	86.3636	1053	884
Bbr_0102	scrR2	Bbr_1671	TCGCAGGCAATGCCGGCATCAG	CCAGCAT	63.6364	1053	618
Bbr_0102	scrR2	Bbr_1672	ATGCCGTCCATCATGTGCCGCT	GCAGCAT	59.0909	1053	336
Bbr_0102	scrR2	Bbr_1673	ACCCTCGCCCAACGTGCGATCA	AAAGCAA	63.6364	1053	427
Bbr_0102	scrR2	Bbr_1674	CGGTGAGATGATAGCGAATCGT	GGGGAAC	50	1053	581
Bbr_0102	scrR2	Bbr_1675	TGTTCATGATCGGATCGAACGG	CCGGAAC	50	1053	456
Bbr_0102	scrR2	Bbr_1676	CTCGCCTTTGTCTGCATCAGCG	ATGGAAC	59.0909	1053	292
Bbr_0102	scrR2	Bbr_1677	CGATCCGACGATGGCATCGACA	TCGGAAT	59.0909	1053	718
Bbr_0102	scrR2	Bbr_1678	GACGAGCACCACATGACGCGCT	CCGGAAT	63.6364	1053	517
Bbr_0102	scrR2	Bbr_1679	TACAGATTGCGGGCCAGCTCGT	TGGGAAT	59.0909	1053	144
Bbr_0103	Bbr_0103	Bbr_1680	CGACGGTCGGGTTGGCCTTGTC	GGAGAAG	68.1818	1368	182
Bbr_0103	Bbr_0103	Bbr_1681	CAGTGCCGTAGGCGTAGAAATC	GTAGAAT	54.5455	1368	125
Bbr_0103	Bbr_0103	Bbr_1682	TTGCCGCGGCAGTGCCGTAGGC	GTAGAAA	72.7273	1368	134
Bbr_0103	Bbr_0103	Bbr_1683	CGCACAGGAACACCATGTTAGC	GAAGAAG	54.5455	1368	1079
Bbr_0103	Bbr_0103	Bbr_1684	CGAACACCACGAGTGCGCAGGA	GGAGAAG	63.6364	1368	1001
Bbr_0103	Bbr_0103	Bbr_1685	CGAAATAGGTGCCGTTGGACAG	GAAGAAG	54.5455	1368	545
Bbr_0103	Bbr_0103	Bbr_1686	CGGTCGGGTTGGCCTTGTCGGA	GAAGAAG	68.1818	1368	179
Bbr_0103	Bbr_0103	Bbr_1687	CGTTGGCATCGAACAGCTCAGG	CAGGAAG	59.0909	1368	1151
Bbr_0103	Bbr_0103	Bbr_1688	ACAGCGTGTAGGTCACGGCCAC	GAGGAAG	63.6364	1368	788
Bbr_0103	Bbr_0103	Bbr_1689	CCTTCTTCTGCTCCTGGGCCAT	ACGGAAG	59.0909	1368	698
Bbr_0103	Bbr_0103	Bbr_1690	GCACGAAATAGGTGCCGTTGGA	CAGGAAG	54.5455	1368	548
Bbr_0103	Bbr_0103	Bbr_1691	AGCCGATCGGTGCGCCAAGCTC	CGGGAAG	68.1818	1368	518
Bbr_0103	Bbr_0103	Bbr_1692	CCTTGTCGGAGAAGAAGATGTG	CGGGAAG	50	1368	167
Bbr_0103	Bbr_0103	Bbr_1693	CAAGGGACCAAGTGGCGAGCGT	GTAGAAC	63.6364	1368	815
Bbr_0103	Bbr_0103	Bbr_1694	GCAGCACCTGACGCCAGGACTT	GCGGAAA	63.6364	1368	752
Bbr_0103	Bbr_0103	Bbr_1695	GCGAACACGCAGATGGAGATCA	TGAGCAT	54.5455	1368	912
Bbr_0103	Bbr_0103	Bbr_1696	AATGGCACGCGCCAGCCCCAAG	CCAGCAT	68.1818	1368	603
Bbr_0103	Bbr_0103	Bbr_1697	GCACGGCGAACACCACGAGTGC	GCAGGAG	68.1818	1368	1007
Bbr_0103	Bbr_0103	Bbr_1698	CGGCGAACACCACGAGTGCGCA	GGAGGAG	68.1818	1368	1004
Bbr_0103	Bbr_0103	Bbr_1699	CGATCGGTGCGCCAAGCTCCGG	GAAGGAG	72.7273	1368	515
Bbr_0103	Bbr_0103	Bbr_1700	CGGACCACGAGGCCGACAATCA	CGAGGAT	63.6364	1368	645
Bbr_0103	Bbr_0103	Bbr_1701	CCCTGGATGAAGCGCAGCAGGC	AGAGGAT	68.1818	1368	405
Bbr_0103	Bbr_0103	Bbr_1702	GTTCGCGGTGTCCTTGGTGCCC	CAAGCAA	68.1818	1368	841
Bbr_0103	Bbr_0103	Bbr_1703	GCAATGAAGGCGATGGCGAAGG	TCAGCAA	59.0909	1368	225
Bbr_0103	Bbr_0103	Bbr_1704	CCATCAGGGCGAAGCCGACGCA	CAGGAAC	68.1818	1368	1097
Bbr_0103	Bbr_0103	Bbr_1705	GGCCGACGACCTGTCCGTCCAG	CAGGAAC	72.7273	1368	1043
Bbr_0103	Bbr_0103	Bbr_1706	CGACCTGTCCGTCCAGCAGGAA	CGGGAAC	63.6364	1368	1037
Bbr_0103	Bbr_0103	Bbr_1707	CATAGGTGGGCAGGCAGCCGAT	GAGGAAC	63.6364	1368	350
Bbr_0103	Bbr_0103	Bbr_1708	CAATCACGAGGATGGCGGACAG	CAGGAAT	59.0909	1368	629
Bbr_0103	Bbr_0103	Bbr_1709	CCTTGCAGGTGAGCACGGAGAC	CAAGCAG	63.6364	1368	1319
Bbr_0103	Bbr_0103	Bbr_1710	CGCTGGCCGACGACCTGTCCGT	CCAGCAG	72.7273	1368	1047
Bbr_0103	Bbr_0103	Bbr_1711	ACGCAGATGGAGATCATGAGCA	TGAGCAG	50	1368	906
Bbr_0103	Bbr_0103	Bbr_1712	CCGACAATCACGAGGATGGCGG	ACAGCAG	63.6364	1368	633
Bbr_0103	Bbr_0103	Bbr_1713	AGGCCGATGCCCTGGATGAAGC	GCAGCAG	63.6364	1368	414
Bbr_0103	Bbr_0103	Bbr_1714	ATGGCGAAGGTCAGCAAGCTCA	TCAGCAG	54.5455	1368	213
Bbr_0103	Bbr_0103	Bbr_1715	ACGTTGGCATCGAACAGCTCAG	GCAGGAA	54.5455	1368	1152
Bbr_0103	Bbr_0103	Bbr_1716	CCCATCAGGGCGAAGCCGACGC	ACAGGAA	72.7273	1368	1098
Bbr_0103	Bbr_0103	Bbr_1717	TGGCCGACGACCTGTCCGTCCA	GCAGGAA	68.1818	1368	1044
Bbr_0103	Bbr_0103	Bbr_1718	AACAGCGTGTAGGTCACGGCCA	CGAGGAA	59.0909	1368	789
Bbr_0103	Bbr_0103	Bbr_1719	ACAATCACGAGGATGGCGGACA	GCAGGAA	54.5455	1368	630
Bbr_0103	Bbr_0103	Bbr_1720	AGCACGAAATAGGTGCCGTTGG	ACAGGAA	54.5455	1368	549
Bbr_0103	Bbr_0103	Bbr_1721	TCATAGGTGGGCAGGCAGCCGA	TGAGGAA	63.6364	1368	351
Bbr_0104	ilvC1	Bbr_1722	ACCTTGGCCTGGTACTGGTCAG	GCAGAAG	59.0909	1053	249
Bbr_0104	ilvC1	Bbr_1723	GGTCGACCAGCATCTTCAGCTC	GTGGAAG	59.0909	1053	695
Bbr_0104	ilvC1	Bbr_1724	GTTCAGCGCGTGGGCATGACCC	TGAGAAC	68.1818	1053	88
Bbr_0104	ilvC1	Bbr_1725	CCTTGGCCTCGGCGTTGTTCCA	GGAGAAC	63.6364	1053	977
Bbr_0104	ilvC1	Bbr_1726	CAACAGTCTCAAGGTGCGGGTG	AGAGAAC	59.0909	1053	929
Bbr_0104	ilvC1	Bbr_1727	CCACCCTCGTTAGCCAGGTCGA	CCAGCAT	63.6364	1053	711
Bbr_0104	ilvC1	Bbr_1728	TGTCCTTGGCCTCGGCGTTGTT	CCAGGAG	59.0909	1053	980
Bbr_0104	ilvC1	Bbr_1729	GGTCGTCCATGAACTCCTTGGC	GAAGGAG	59.0909	1053	860
Bbr_0104	ilvC1	Bbr_1730	TTGGCCTGGTACTGGTCAGGCA	GAAGGAT	59.0909	1053	246
Bbr_0104	ilvC1	Bbr_1731	GCATGACCCTGAGAACCGTAGC	CCAGGAT	59.0909	1053	75
Bbr_0104	ilvC1	Bbr_1732	TCCTGCTCAACAGCGACGACGA	CCGGAAC	59.0909	1053	450
Bbr_0104	ilvC1	Bbr_1733	CAGCTTCTTGAACTTCGGGGCG	CCAGCAG	59.0909	1053	892
Bbr_0104	ilvC1	Bbr_1734	AGTCGCCGTACTGAGCGGTGTC	AGAGCAG	63.6364	1053	761
Bbr_0104	ilvC1	Bbr_1735	GTTGAAGCCGTGAGCGAAGGCC	AGAGCAG	63.6364	1053	316
Bbr_0105	cldR	Bbr_1736	CTGAATGCCCTCGAAAGCTCAC	CAAGAAT	54.5455	1005	264
Bbr_0105	cldR	Bbr_1737	CCTGTGCCAATTGTCGTGAATA	GTGGAAG	45.4545	1005	398
Bbr_0105	cldR	Bbr_1738	TCCACATACGGATATCTCATAC	GAGGAAA	40.9091	1005	471
Bbr_0105	cldR	Bbr_1739	CCATCCACTTCGGGATACTGCT	CGAGAAT	54.5455	1005	714
Bbr_0105	cldR	Bbr_1740	TCGGATTCGTCATCGTCGCAAC	CGGGAAA	54.5455	1005	845
Bbr_0105	cldR	Bbr_1741	TCCCCGTGCTCCAACCGCCAAC	ACAGCAT	68.1818	1005	927
Bbr_0105	cldR	Bbr_1742	TGCCAACGGCTTCATCCCCTGG	TCAGCAA	63.6364	1005	634
Bbr_0105	cldR	Bbr_1743	CAGCACCACCACTCCGTCTGCG	CTGGAAT	68.1818	1005	367
Bbr_0105	cldR	Bbr_1744	CTGAAGATGAAATCCGTATGTT	CAGGAAT	36.3636	1005	216
Bbr_0105	cldR	Bbr_1745	ACTCCGTCTGCGCTGGAATCAC	GTAGCAG	59.0909	1005	357
Bbr_0105	cldR	Bbr_1746	GTCCACATACGGATATCTCATA	CGAGGAA	40.9091	1005	472
Bbr_0105	cldR	Bbr_1747	CCTGAAGATGAAATCCGTATGT	TCAGGAA	40.9091	1005	217
Bbr_0106	cldE	Bbr_1748	CTTGAAGTACTGATCCCAGGTC	GCAGAAT	50	1308	565
Bbr_0106	cldE	Bbr_1749	ATAGATGTCGTAGGCGTCAGAA	CCGGAAG	45.4545	1308	295
Bbr_0106	cldE	Bbr_1750	GGCAGCATAGATGTCGTAGGCG	TCAGAAC	59.0909	1308	301
Bbr_0106	cldE	Bbr_1751	TCTTGCCGGTCGGAGCATTGTT	GAGGAAG	54.5455	1308	1118
Bbr_0106	cldE	Bbr_1752	GTCTGCGAAGATCTTGCCGGTC	GGAGCAT	59.0909	1308	1129
Bbr_0106	cldE	Bbr_1753	TCCCAGGTCGCAGAATCTCCAC	CGAGCAT	59.0909	1308	552
Bbr_0106	cldE	Bbr_1754	TGATGGCATCCAGGCAATGTCG	GCAGCAT	54.5455	1308	322
Bbr_0106	cldE	Bbr_1755	ACCACCTTGGTTGGAACCGCCA	CCAGGAG	59.0909	1308	922
Bbr_0106	cldE	Bbr_1756	CGATGGTGCCGTCCTTCTTGAC	GTAGGAT	59.0909	1308	683
Bbr_0106	cldE	Bbr_1757	GCAAGCTGCGAGGCTCACCACG	GTAGCAA	68.1818	1308	49
Bbr_0106	cldE	Bbr_1758	TCGAAATACTGGGCACCCATAT	ATGGAAC	45.4545	1308	1179
Bbr_0106	cldE	Bbr_1759	GGAGCTCTCCGGCACTACAAGC	CAGGAAC	63.6364	1308	949
Bbr_0106	cldE	Bbr_1760	TACAAGCCAGGAACCACCTTGG	TTGGAAC	54.5455	1308	934
Bbr_0106	cldE	Bbr_1761	GATCGGTGGGTAGACCAGCCTT	CTGGAAC	59.0909	1308	506
Bbr_0106	cldE	Bbr_1762	TAGACCAGCCTTCTGGAACAAA	TCGGAAC	45.4545	1308	496
Bbr_0106	cldE	Bbr_1763	GTTGAAAGCCGAACGCGCCTCA	TCGGAAC	59.0909	1308	256
Bbr_0106	cldE	Bbr_1764	GAGGTAGCTGCTCAGATCCATG	AAGGAAT	54.5455	1308	367
Bbr_0106	cldE	Bbr_1765	AGTGGTAGCGTTTCCACTATTA	TTAGCAG	40.9091	1308	82
Bbr_0106	cldE	Bbr_1766	ATCTTGCCGGTCGGAGCATTGT	TGAGGAA	54.5455	1308	1119
Bbr_0106	cldE	Bbr_1767	TGGAGCTCTCCGGCACTACAAG	CCAGGAA	59.0909	1308	950
Bbr_0106	cldE	Bbr_1768	TGAGGTAGCTGCTCAGATCCAT	GAAGGAA	50	1308	368
Bbr_0107	cldF	Bbr_1769	CACCCACATGAAGTTGCCGAAC	CAAGAAG	54.5455	1122	247
Bbr_0107	cldF	Bbr_1770	GCCCAACTATGAGGAAGAGGAT	GAAGAAT	50	1122	113
Bbr_0107	cldF	Bbr_1771	ACGGCAGCAACACGCCCATACG	CCAGAAC	63.6364	1122	404
Bbr_0107	cldF	Bbr_1772	AGACTGAGTTGCGCAATGCCAC	GTAGAAG	54.5455	1122	290
Bbr_0107	cldF	Bbr_1773	TGGTCGCGATGGCGACATGCGA	CCAGAAT	63.6364	1122	554
Bbr_0107	cldF	Bbr_1774	ACGTTCGGCTTCATCCCGTTGC	GCAGAAA	59.0909	1122	1036
Bbr_0107	cldF	Bbr_1775	CATTGATGGCACCCATTTTGTC	GGAGAAA	45.4545	1122	476
Bbr_0107	cldF	Bbr_1776	GCAAGGAGATAGCGACAACAAT	CAGGAAG	45.4545	1122	938
Bbr_0107	cldF	Bbr_1777	TTGGTTGTTCGCACCGCCACCG	GCGGAAG	63.6364	1122	811
Bbr_0107	cldF	Bbr_1778	CTGCGAAAAGATAATGCCCGCA	GCGGAAG	50	1122	445
Bbr_0107	cldF	Bbr_1779	TGATCTGCGGTACGGAGCTCAG	CAGGAAG	59.0909	1122	323
Bbr_0107	cldF	Bbr_1780	GCAGCGGAAACAGCCCAACTAT	GAGGAAG	54.5455	1122	125
Bbr_0107	cldF	Bbr_1781	CGGCCGAAGCATCGGCAGAGTG	ACAGAAC	68.1818	1122	703
Bbr_0107	cldF	Bbr_1782	GTCTTAGCTTTGAGATTTGCGT	CAAGAAC	40.9091	1122	375
Bbr_0107	cldF	Bbr_1783	GCGATCCACATGGTGTAAAGCA	GCGGAAA	50	1122	144
Bbr_0107	cldF	Bbr_1784	ATGACGAAGATTAGCGTCGGCC	GAAGCAT	54.5455	1122	720
Bbr_0107	cldF	Bbr_1785	CCACATGAAGTTGCCGAACCAA	GAAGCAT	50	1122	244
Bbr_0107	cldF	Bbr_1786	AGTGGAACCGCACACCGCGAAT	CCAGCAT	59.0909	1122	202
Bbr_0107	cldF	Bbr_1787	GCTGGGTCAGCGCATAATTCAG	CAAGGAG	54.5455	1122	959
Bbr_0107	cldF	Bbr_1788	GAGATAGCGACAACAATCAGGA	AGAGGAT	45.4545	1122	933
Bbr_0107	cldF	Bbr_1789	GGAAACAGCCCAACTATGAGGA	AGAGGAT	50	1122	120
Bbr_0107	cldF	Bbr_1790	AGACGCTGGGTCAGCGCATAAT	TCAGCAA	54.5455	1122	963
Bbr_0107	cldF	Bbr_1791	CGGGGAATGGCCTGCATAGCGG	CAAGCAA	68.1818	1122	621
Bbr_0107	cldF	Bbr_1792	GCGGAAGGCGCGACGATGTACG	GCAGCAA	68.1818	1122	423
Bbr_0107	cldF	Bbr_1793	CGCCACCGGCGGAAGCACCGTT	ATGGAAC	72.7273	1122	797
Bbr_0107	cldF	Bbr_1794	GAAGCATCGGCAGAGTGACAGA	ACGGAAC	54.5455	1122	698
Bbr_0107	cldF	Bbr_1795	AGAAGCATTCGTGGTGCCGCAA	GTGGAAC	54.5455	1122	223
Bbr_0107	cldF	Bbr_1796	ACGGCCGCTTCAAGCACATCGC	GGGGAAT	63.6364	1122	642
Bbr_0107	cldF	Bbr_1797	ATCGGCTGCATGCCGATTTGCT	GTAGCAG	54.5455	1122	507
Bbr_0107	cldF	Bbr_1798	ATGATGATCTGCGGTACGGAGC	TCAGCAG	54.5455	1122	327
Bbr_0107	cldF	Bbr_1799	CTAGTCGCGATCCACATGGTGT	AAAGCAG	54.5455	1122	150
Bbr_0107	cldF	Bbr_1800	AGCAAGGAGATAGCGACAACAA	TCAGGAA	45.4545	1122	939
Bbr_0107	cldF	Bbr_1801	ATGATCTGCGGTACGGAGCTCA	GCAGGAA	54.5455	1122	324
Bbr_0107	cldF	Bbr_1802	AGCAGCGGAAACAGCCCAACTA	TGAGGAA	54.5455	1122	126
Bbr_0108	cldG	Bbr_1803	TGACGGTTCCGCCTAAAGCCTG	CCAGAAT	59.0909	948	323
Bbr_0108	cldG	Bbr_1804	ACAAATATCAGCAGTGTGACAA	TAAGAAT	36.3636	948	168
Bbr_0108	cldG	Bbr_1805	ATGAGTAGCCGGCAAGCGTGCT	GAAGAAC	59.0909	948	383
Bbr_0108	cldG	Bbr_1806	CGACCAATTGCTTGCCTGCCAC	GAAGAAT	59.0909	948	896
Bbr_0108	cldG	Bbr_1807	AGCAACAGCAACGGCGCCGTAG	TAAGAAT	63.6364	948	867
Bbr_0108	cldG	Bbr_1808	TTGCGCCGAGCACCAGCATGGG	CCAGAAA	68.1818	948	755
Bbr_0108	cldG	Bbr_1809	GTCCATTGGCCGATGAACGTAA	ACAGAAA	50	948	720
Bbr_0108	cldG	Bbr_1810	CGTCGGTGATGTACTGGGTCAT	CCAGAAC	54.5455	948	584
Bbr_0108	cldG	Bbr_1811	CAGTAAGCAGAACGCTGCGACC	GCGGAAA	59.0909	948	425
Bbr_0108	cldG	Bbr_1812	TTCAATGCAGCCGCAGCGGTGG	TGAGCAT	63.6364	948	795
Bbr_0108	cldG	Bbr_1813	TAGCTCTTGTTTGCGCCGAGCA	CCAGCAT	54.5455	948	765
Bbr_0108	cldG	Bbr_1814	TGGCCGATGAACGTAAACAGAA	ACAGCAT	45.4545	948	714
Bbr_0108	cldG	Bbr_1815	AATTGCTTGCCTGCCACGAAGA	ATAGCAA	50	948	891
Bbr_0108	cldG	Bbr_1816	TTGCCTGCCACGAAGAATAGCA	ACAGCAA	50	948	885
Bbr_0108	cldG	Bbr_1817	ATGGAGGCCGCAGGACGCGCGG	CGGGAAC	77.2727	948	687
Bbr_0108	cldG	Bbr_1818	GAACGCCGACGGAGATGAAGGT	GCGGAAC	59.0909	948	662
Bbr_0108	cldG	Bbr_1819	TTTCCATAGACCTGTTCCAGGG	CCGGAAC	50	948	51
Bbr_0108	cldG	Bbr_1820	AGTGGCACAACAGTGAGCTGCT	GCGGAAT	54.5455	948	474
Bbr_0108	cldG	Bbr_1821	AGATTATGCAGCAGTGCAGTGC	CCGGAAT	50	948	270
Bbr_0108	cldG	Bbr_1822	CGATGGACAACGCGTAATACAA	CGGGAAT	45.4545	948	197
Bbr_0108	cldG	Bbr_1823	ACCAGACCCGGGATGATCACGG	CGAGCAG	63.6364	948	540
Bbr_0108	cldG	Bbr_1824	CCGAGCGCGCGACTGAGATTAT	GCAGCAG	59.0909	948	285
Bbr_0108	cldG	Bbr_1825	TAATACAACGGGAATACAAATA	TCAGCAG	27.2727	948	183
Bbr_0109	cldC	Bbr_1826	CTTCGATAGCACCGGGAACCGC	ACAGAAA	63.6364	1401	116
Bbr_0109	cldC	Bbr_1827	GGGAACGATTCGTGGCCATGCA	ATGGAAA	59.0909	1401	238
Bbr_0109	cldC	Bbr_1828	GCCACCCCCCATGTGAAATTTT	TCGGAAA	50	1401	21
Bbr_0109	cldC	Bbr_1829	TAGGCGCCATCGAGCATCGGAC	CGAGAAA	63.6364	1401	756
Bbr_0109	cldC	Bbr_1830	CTCAGTCACCTCGTCCTTCCAC	GCAGAAC	59.0909	1401	1117
Bbr_0109	cldC	Bbr_1831	CATCGGACCGAGAAACACCTCA	TTGGAAA	54.5455	1401	742
Bbr_0109	cldC	Bbr_1832	GGATAGCGCTTAGCAAGACCGA	CCAGCAT	54.5455	1401	1059
Bbr_0109	cldC	Bbr_1833	TGGAGGAATAGTAGTTAATGCC	CAAGCAT	40.9091	1401	875
Bbr_0109	cldC	Bbr_1834	ATTTCAGGATCATAGGCGCCAT	CGAGCAT	45.4545	1401	768
Bbr_0109	cldC	Bbr_1835	GCGATCGCCGAAAGCCTCGGCC	AAAGCAT	72.7273	1401	448
Bbr_0109	cldC	Bbr_1836	GATAGCACCGGGAACCGCACAG	AAAGCAT	63.6364	1401	112
Bbr_0109	cldC	Bbr_1837	GTTTCTACGCCGCTCGCACTCC	GCAGGAT	63.6364	1401	925
Bbr_0109	cldC	Bbr_1838	GTCGGTGGTAACGTCGAAGATT	TCAGGAT	50	1401	787
Bbr_0109	cldC	Bbr_1839	CAGGTCCAGCCCCGGATAGCGC	TTAGCAA	72.7273	1401	1072
Bbr_0109	cldC	Bbr_1840	TAGGCGTTGACGCCAAGTTCTT	TAAGCAA	50	1401	204
Bbr_0109	cldC	Bbr_1841	GACCATGCAAAATAACCGACCA	CCGGAAC	45.4545	1401	1245
Bbr_0109	cldC	Bbr_1842	GAATTGACCTTGCCGTCAGCCA	AGGGAAC	54.5455	1401	261
Bbr_0109	cldC	Bbr_1843	GAGGAATGATCTTCGATAGCAC	CGGGAAC	45.4545	1401	126
Bbr_0109	cldC	Bbr_1844	GATGATCCTTCCACCCGGAGCA	GAGGAAT	59.0909	1401	1147
Bbr_0109	cldC	Bbr_1845	GGTCACACCTTTCACGTGAGTG	GAGGAAT	54.5455	1401	895
Bbr_0109	cldC	Bbr_1846	CTTGATGTAATGCTCCACGCCC	TTGGAAT	54.5455	1401	286
Bbr_0109	cldC	Bbr_1847	TTCGTCGCAGGCCACCTCGCCG	GAGGAAT	72.7273	1401	148
Bbr_0109	cldC	Bbr_1848	ATCATGGATGATCCTTCCACCC	GGAGCAG	50	1401	1153
Bbr_0109	cldC	Bbr_1849	GGACCGAGAAACACCTCATTGG	AAAGCAG	54.5455	1401	738
Bbr_0109	cldC	Bbr_1850	GGATGATCCTTCCACCCGGAGC	AGAGGAA	63.6364	1401	1148
Bbr_0109	cldC	Bbr_1851	CGGTCACACCTTTCACGTGAGT	GGAGGAA	54.5455	1401	896
Bbr_0109	cldC	Bbr_1852	ATTCGTCGCAGGCCACCTCGCC	GGAGGAA	68.1818	1401	149
Bbr_0110	ilvC2	Bbr_1853	GTGCGCTGGTACTGGTCGGGGG	CCAGAAT	72.7273	1053	246
Bbr_0110	ilvC2	Bbr_1854	AATCATAATCACGTCGGCTTCG	GCGGAAG	45.4545	1053	220
Bbr_0110	ilvC2	Bbr_1855	TGCGACTTTCTTGCCTTCGAGG	ACGGAAA	54.5455	1053	46
Bbr_0110	ilvC2	Bbr_1856	CCTTGACGCCGTCCTTGTTCCA	GGAGAAC	59.0909	1053	977
Bbr_0110	ilvC2	Bbr_1857	CCACCTTCGTTCATCAGGTCAA	CGAGCAT	50	1053	711
Bbr_0110	ilvC2	Bbr_1858	GGGCGCGGGCGATCTTGCCGGT	GAAGGAG	77.2727	1053	1022
Bbr_0110	ilvC2	Bbr_1859	CGTCCTTGACGCCGTCCTTGTT	CCAGGAG	59.0909	1053	980
Bbr_0110	ilvC2	Bbr_1860	GTCATCGATGAACTCCTTGGCG	AAGGAAC	54.5455	1053	859
Bbr_0110	ilvC2	Bbr_1861	CAGGCCGACGACCACGTCGACA	CCGGAAT	68.1818	1053	124
Bbr_0110	ilvC2	Bbr_1862	AGTCGCCGTACTGGGCGGTGTC	CGAGCAG	68.1818	1053	761
Bbr_0110	ilvC2	Bbr_1863	GGTCATCGATGAACTCCTTGGC	GAAGGAA	54.5455	1053	860
Bbr_0111	agl3	Bbr_1864	CGCCATCGGCGCGAACCGCGGG	GGAGAAG	81.8182	1818	1448
Bbr_0111	agl3	Bbr_1865	CACGCGCCCAGGCCGGGCCGCC	GAAGAAG	90.9091	1818	461
Bbr_0111	agl3	Bbr_1866	GCTCGGCGGCGAGGGCTTCCTT	GAAGAAC	72.7273	1818	350
Bbr_0111	agl3	Bbr_1867	GGCGGTCGAACAGCGGATGGCT	GAAGAAG	68.1818	1818	719
Bbr_0111	agl3	Bbr_1868	AGCCGTCGGTGCCGTGGTCGGA	CCAGAAG	72.7273	1818	590
Bbr_0111	agl3	Bbr_1869	CGGCTGCGGCAGGTGCGGATCG	GCGGAAG	77.2727	1818	1483
Bbr_0111	agl3	Bbr_1870	GCGAACCGCGGGGGAGAAGCCG	AAGGAAG	77.2727	1818	1438
Bbr_0111	agl3	Bbr_1871	CCAGACCGTGCGCCACGTCGAT	GCGGAAG	68.1818	1818	617
Bbr_0111	agl3	Bbr_1872	CGCCGTGCTCGCCGCGGCCGTC	GCGGAAG	86.3636	1818	407
Bbr_0111	agl3	Bbr_1873	CGCCGTCCGCCAGATCGGAGGG	GTAGAAC	77.2727	1818	179
Bbr_0111	agl3	Bbr_1874	TGTCCATCGTGGCCTGAGCGGT	ATGGAAA	63.6364	1818	1262
Bbr_0111	agl3	Bbr_1875	GCCAACGCCGCATGATACAGCG	CGAGCAT	63.6364	1818	1563
Bbr_0111	agl3	Bbr_1876	ATTGTTCATCACCCACGTGGTG	GTGGAAC	50	1818	976
Bbr_0111	agl3	Bbr_1877	TGAGACCCGCGGCGATGGCTGC	GCGGAAC	72.7273	1818	926
Bbr_0111	agl3	Bbr_1878	GTCGGTTCGTTTGCAGCGGTCC	ACGGAAT	63.6364	1818	1317
Bbr_0111	agl3	Bbr_1879	GTCGGATCTTCCAGTCGATCCC	ACGGAAT	59.0909	1818	1230
Bbr_0111	agl3	Bbr_1880	TCGGGATACGTGGTGCCGTTGC	GCAGCAG	63.6364	1818	1086
Bbr_0111	agl3	Bbr_1881	CGCGAACCGCGGGGGAGAAGCC	GAAGGAA	77.2727	1818	1439
Bbr_0112	Bbr_0112	Bbr_1882	GCGCCAGCTCATCGTCCTCAAA	ACAGAAT	59.0909	1032	743
Bbr_0112	Bbr_0112	Bbr_1883	TGCGGCGCACGGGCAGGTCCGC	AAAGAAA	81.8182	1032	332
Bbr_0112	Bbr_0112	Bbr_1884	TACGCCGGAGTCGAACCCGTCC	GTGGAAG	68.1818	1032	457
Bbr_0112	Bbr_0112	Bbr_1885	AATGGCCTCCAACGCCATGCGC	CCAGCAT	63.6364	1032	910
Bbr_0112	Bbr_0112	Bbr_1886	CCCCTGTGCGGGCACGGGCGCG	GCAGGAG	86.3636	1032	1009
Bbr_0112	Bbr_0112	Bbr_1887	TCTCGCTGGCCAGCAGTGCGAT	GCGGAAC	63.6364	1032	191
Bbr_0112	Bbr_0112	Bbr_1888	CAGCGCGGCGGCCGATCGGGAG	ATGGAAT	81.8182	1032	148
Bbr_0112	Bbr_0112	Bbr_1889	GGGGTAGGCCACGGTGTCATAG	CCAGCAG	63.6364	1032	277
Bbr_0112	Bbr_0112	Bbr_1890	CAGGTGGTGATGGTCTCGCTGG	CCAGCAG	63.6364	1032	204
Bbr_0113	Bbr_0113	Bbr_1891	ATTCCACGCTTTCACATCAGCG	GTGGAAG	50	4585	497
Bbr_0113	Bbr_0113	Bbr_1892	TATCGTCGACCACATACCCTTG	ATAGAAC	50	4585	759
Bbr_0113	Bbr_0113	Bbr_1893	GGCGGCATAGGCAAGTTTGTTA	TTGGAAA	50	4585	116
Bbr_0113	Bbr_0113	Bbr_1894	ACAAGTATGAATCCGTCGCCGA	CCAGAAG	50	4585	4501
Bbr_0113	Bbr_0113	Bbr_1895	CTGCCTTGTATGGGTTGTACAT	GGAGAAG	45.4545	4585	1491
Bbr_0113	Bbr_0113	Bbr_1896	CAAATCGGTCTTCCACCCATTG	GTAGAAT	50	4585	2174
Bbr_0113	Bbr_0113	Bbr_1897	TTATCGGTATTGCTGAAGTTCC	ATAGAAT	40.9091	4585	1300
Bbr_0113	Bbr_0113	Bbr_1898	AGTGTCGGCATCGACCTTCGAC	CAAGAAA	59.0909	4585	2012
Bbr_0113	Bbr_0113	Bbr_1899	GGTCGCGGTCTGAGCCACAACG	GTGGAAG	68.1818	4585	3764
Bbr_0113	Bbr_0113	Bbr_1900	TGCTTTCTGACCGTTCTCGCCG	CTGGAAG	59.0909	4585	2597
Bbr_0113	Bbr_0113	Bbr_1901	AGTAATCGGGACAGCCGGAGTG	GAGGAAG	59.0909	4585	2534
Bbr_0113	Bbr_0113	Bbr_1902	ACTCGGTGTACGAACCGTTCCA	CGGGAAG	54.5455	4585	1593
Bbr_0113	Bbr_0113	Bbr_1903	TTGTAATAGTTGTACTTATGGC	GAGGAAG	31.8182	4585	856
Bbr_0113	Bbr_0113	Bbr_1904	GGACTTGTCCTTCTGCCAGTTG	ACGGAAG	54.5455	4585	632
Bbr_0113	Bbr_0113	Bbr_1905	GCCAGTTGATATCCGCCGGCGA	TGAGAAC	63.6364	4585	4534
Bbr_0113	Bbr_0113	Bbr_1906	GGCCGCAGCTTCGCGATTGCCG	CCAGAAC	72.7273	4585	3809
Bbr_0113	Bbr_0113	Bbr_1907	GGCCATCGGCAGAGTCCTTGTC	GTAGAAC	63.6364	4585	1755
Bbr_0113	Bbr_0113	Bbr_1908	CGGAGATTTCCGCACCGTTCCA	CCAGAAC	59.0909	4585	1197
Bbr_0113	Bbr_0113	Bbr_1909	GTTCTCGCCGTCGGCTGCCGTG	CAGGAAA	72.7273	4585	3149
Bbr_0113	Bbr_0113	Bbr_1910	ACCCGTGTACACACGGCCGTTG	GTGGAAA	63.6364	4585	1457
Bbr_0113	Bbr_0113	Bbr_1911	AATAGCGTTTTCGGCAACACCG	TCAGCAT	50	4585	3101
Bbr_0113	Bbr_0113	Bbr_1912	TGCACACCTCAGGATTGGAGAC	CGAGCAT	54.5455	4585	2373
Bbr_0113	Bbr_0113	Bbr_1913	TACCGCAACAGTGGACGAATCG	ACAGCAT	54.5455	4585	2270
Bbr_0113	Bbr_0113	Bbr_1914	GTGCCATTCTCATCGGTGTCGC	TGAGCAT	59.0909	4585	1060
Bbr_0113	Bbr_0113	Bbr_1915	TTCCACGAATTCTTCTGAGGAT	GCAGCAT	40.9091	4585	355
Bbr_0113	Bbr_0113	Bbr_1916	GCCTTCGGCTTCTGCGGAATAT	GAAGCAT	54.5455	4585	302
Bbr_0113	Bbr_0113	Bbr_1917	GGAATATGAAGCATCAGGACCG	TCAGCAT	50	4585	287
Bbr_0113	Bbr_0113	Bbr_1918	CATCAGCGTCAGACTTCGGAGC	CAAGGAG	59.0909	4585	4047
Bbr_0113	Bbr_0113	Bbr_1919	GGTGACCAGGGCGCTGCACACC	TCAGGAT	72.7273	4585	2387
Bbr_0113	Bbr_0113	Bbr_1920	CTGGCCGTTCCACGAATTCTTC	TGAGGAT	54.5455	4585	362
Bbr_0113	Bbr_0113	Bbr_1921	CTGCTGAATCTGCCACTCAGAG	CCAGCAA	54.5455	4585	2051
Bbr_0113	Bbr_0113	Bbr_1922	GCGATTGGTGTACGACGTTGTG	GGAGCAA	54.5455	4585	965
Bbr_0113	Bbr_0113	Bbr_1923	GCTTGGACCAACGATCTTCCAC	TGGGAAC	54.5455	4585	3482
Bbr_0113	Bbr_0113	Bbr_1924	TGCTCGTGTTTTCATCGTCACC	GTGGAAC	50	4585	2871
Bbr_0113	Bbr_0113	Bbr_1925	ATCGGCCTTCTGCCACGCGATA	GCGGAAC	59.0909	4585	1625
Bbr_0113	Bbr_0113	Bbr_1926	TCCACCAGAACTGCCAACCGTT	GTGGAAC	54.5455	4585	1179
Bbr_0113	Bbr_0113	Bbr_1927	TTGAATTTCGCTGCCCCCCCCC	CCGGAAC	63.6364	4585	25
Bbr_0113	Bbr_0113	Bbr_1928	GGACAAGCCGGACAGCTTTCCG	CTGGAAT	63.6364	4585	4280
Bbr_0113	Bbr_0113	Bbr_1929	GCGCAGGTTTTCCACCGCGTCA	GCGGAAT	63.6364	4585	4202
Bbr_0113	Bbr_0113	Bbr_1930	ATTGTTCTCAACAGTCCGGTTC	GAGGAAT	45.4545	4585	2459
Bbr_0113	Bbr_0113	Bbr_1931	CTGATCCATGTCGAGCACAGAG	GCGGAAT	54.5455	4585	1553
Bbr_0113	Bbr_0113	Bbr_1932	CACAGTCAAGCCTTCGGCTTCT	GCGGAAT	54.5455	4585	311
Bbr_0113	Bbr_0113	Bbr_1933	GCCGCCAACCCAAGTGGCAACG	CCGGAAT	68.1818	4585	221
Bbr_0113	Bbr_0113	Bbr_1934	CACCGCCGCATCATTCGACTGG	GCAGCAG	63.6364	4585	3029
Bbr_0113	Bbr_0113	Bbr_1935	GAACGTCAGCGTGCTATCCACT	GCAGCAG	54.5455	4585	2501
Bbr_0113	Bbr_0113	Bbr_1936	TAGAACGCGTTATCCTGCACGG	TAAGCAG	54.5455	4585	1732
Bbr_0113	Bbr_0113	Bbr_1937	TACACAGCCCACGTCGTGCCAC	CGAGCAG	63.6364	4585	1666
Bbr_0113	Bbr_0113	Bbr_1938	GACGTCACCAGCACGGCAGCGG	CAAGCAG	72.7273	4585	70
Bbr_0113	Bbr_0113	Bbr_1939	CGTTCTCGCCGTCGGCTGCCGT	GCAGGAA	72.7273	4585	3150
Bbr_0113	Bbr_0113	Bbr_1940	AAGTAATCGGGACAGCCGGAGT	GGAGGAA	54.5455	4585	2535
Bbr_0113	Bbr_0113	Bbr_1941	AATTGTTCTCAACAGTCCGGTT	CGAGGAA	40.9091	4585	2460
Bbr_0113	Bbr_0113	Bbr_1942	CTTGTAATAGTTGTACTTATGG	CGAGGAA	31.8182	4585	857
Bbr_0114	Bbr_0114	Bbr_1943	CCATATTGTCATCGGTATCGAT	GAGGAAG	40.9091	1839	230
Bbr_0114	Bbr_0114	Bbr_1944	GTAGCTCCAGCCATCCTTGCCA	TAAGAAC	59.0909	1839	1405
Bbr_0114	Bbr_0114	Bbr_1945	GATGCTGCCGGTGGTCGGATCC	GCAGCAT	68.1818	1839	97
Bbr_0114	Bbr_0114	Bbr_1946	TCCGCCCTTGTAGGCATCGGTG	TTAGGAG	63.6364	1839	1015
Bbr_0114	Bbr_0114	Bbr_1947	CAGAGTGACGGCCGTACCCTGA	GCAGGAG	63.6364	1839	934
Bbr_0114	Bbr_0114	Bbr_1948	ATCACGGTGACGGTGGCGCCTT	CGAGGAT	63.6364	1839	1113
Bbr_0114	Bbr_0114	Bbr_1949	CGACGGTCGGCGTGATGGTGAA	CTGGAAC	63.6364	1839	1583
Bbr_0114	Bbr_0114	Bbr_1950	GCATACACGGGCACTTCCGGGC	CAGGAAC	68.1818	1839	1263
Bbr_0114	Bbr_0114	Bbr_1951	CATCCGTGGTCGTGACATCCTT	GAGGAAC	54.5455	1839	566
Bbr_0114	Bbr_0114	Bbr_1952	CGGCGTGTAGGTGCCGTCGCCC	TTGGAAT	77.2727	1839	712
Bbr_0114	Bbr_0114	Bbr_1953	GACCAGAGTGACGGCCGTACCC	TGAGCAG	68.1818	1839	937
Bbr_0114	Bbr_0114	Bbr_1954	GGCATACACGGGCACTTCCGGG	CCAGGAA	68.1818	1839	1264
Bbr_0114	Bbr_0114	Bbr_1955	TCATCCGTGGTCGTGACATCCT	TGAGGAA	54.5455	1839	567
Bbr_0114	Bbr_0114	Bbr_1956	ACCATATTGTCATCGGTATCGA	TGAGGAA	40.9091	1839	231
Bbr_0115	Bbr_0115	Bbr_1957	GTGTCTTGCCCATGACCTCGAT	GTAGAAG	54.5455	960	605
Bbr_0115	Bbr_0115	Bbr_1958	CACACCGGAGACCAGTAGGCGA	TGAGAAT	63.6364	960	748
Bbr_0115	Bbr_0115	Bbr_1959	GGCGGCCATCGAATCATCCGCG	CCGGAAG	68.1818	960	322
Bbr_0115	Bbr_0115	Bbr_1960	GGACTGGCCGGCATTGCTGGCA	AAAGGAT	68.1818	960	289
Bbr_0115	Bbr_0115	Bbr_1961	TTCATCTCATCAAGGCGAGTGA	ACAGCAA	45.4545	960	564
Bbr_0115	Bbr_0115	Bbr_1962	GTGGTGATGATGGCAAACCCGA	TCAGCAA	54.5455	960	87
Bbr_0115	Bbr_0115	Bbr_1963	GCCTTTGGTGATGCGCAGTTTG	CTGGAAT	54.5455	960	676
Bbr_0115	Bbr_0115	Bbr_1964	CTTGCCCATGACCTCGATGTAG	AAGGAAT	54.5455	960	601
Bbr_0115	Bbr_0115	Bbr_1965	ATGGGTAGGTTGACGTCGATTT	TAGGAAT	45.4545	960	411
Bbr_0115	Bbr_0115	Bbr_1966	CGCATCAATATGACGATGAAAG	CGAGCAG	40.9091	960	873
Bbr_0115	Bbr_0115	Bbr_1967	CCCATCACGCCTTGGCCGGCGT	CGAGCAG	72.7273	960	372
Bbr_0115	Bbr_0115	Bbr_1968	TCTTGCCCATGACCTCGATGTA	GAAGGAA	50	960	602
Bbr_0115	Bbr_0115	Bbr_1969	TATGGGTAGGTTGACGTCGATT	TTAGGAA	45.4545	960	412
Bbr_0116	malQ1	Bbr_1970	CCCAATCCTGGCCCTGCTGGTT	GTAGAAG	63.6364	2205	1337
Bbr_0116	malQ1	Bbr_1971	CGGAGTTGAGATTCGGCAGTAG	GGAGAAG	54.5455	2205	395
Bbr_0116	malQ1	Bbr_1972	TCGGGTCGTCGATGGTCTTCTC	GAAGAAC	59.0909	2205	1079
Bbr_0116	malQ1	Bbr_1973	GTGCCAAGCACGCCATGATCGG	CCAGAAT	63.6364	2205	1647
Bbr_0116	malQ1	Bbr_1974	AACAACAGCGACGGCGTATCAG	TGAGCAT	54.5455	2205	1998
Bbr_0116	malQ1	Bbr_1975	GTGGCCTCGATGGCCAGTACGC	CGAGCAT	68.1818	2205	1557
Bbr_0116	malQ1	Bbr_1976	GCACCGGCGTGAATCGGATTGA	TGAGCAT	59.0909	2205	687
Bbr_0116	malQ1	Bbr_1977	GCAAACACCTCCACCGGCTCGC	TGAGCAA	68.1818	2205	1845
Bbr_0116	malQ1	Bbr_1978	GTGGTGGCCACGATGGTGGGCG	GTAGCAA	72.7273	2205	276
Bbr_0116	malQ1	Bbr_1979	TTTGGCCAATTTGATCAGCGGT	CGAGCAA	45.4545	2205	85
Bbr_0116	malQ1	Bbr_1980	GTCCCTGCGGAATCCACCACAG	GCGGAAC	63.6364	2205	1484
Bbr_0116	malQ1	Bbr_1981	GCGGGCGAATGTACGTCACGTT	GAGGAAC	59.0909	2205	764
Bbr_0116	malQ1	Bbr_1982	GTTTTCGGCCTCAAGTTCGGTC	ATGGAAC	54.5455	2205	238
Bbr_0116	malQ1	Bbr_1983	ATCTGCCAGCGGCACTCGCCAG	TTGGAAT	68.1818	2205	2095
Bbr_0116	malQ1	Bbr_1984	CCATTGCGGGCGCCAAGTCCCT	GCGGAAT	68.1818	2205	1500
Bbr_0116	malQ1	Bbr_1985	CACCGCGCCCGCATGCTCATAC	ATGGAAT	68.1818	2205	1432
Bbr_0116	malQ1	Bbr_1986	GAAGCACAGGCACCAGGTGGCG	AAGGAAT	68.1818	2205	1015
Bbr_0116	malQ1	Bbr_1987	TCATCCGGCAGGGTGGCGTATT	CGGGAAT	59.0909	2205	798
Bbr_0116	malQ1	Bbr_1988	AGATACGGCGAAGGCTCGAGCG	GCGGAAT	63.6364	2205	720
Bbr_0116	malQ1	Bbr_1989	ATCGCCGTAGTCGCCGATGCCC	CAGGAAT	68.1818	2205	610
Bbr_0116	malQ1	Bbr_1990	CGAAGCACAGGCACCAGGTGGC	GAAGGAA	68.1818	2205	1016
Bbr_0116	malQ1	Bbr_1991	TGCGGGCGAATGTACGTCACGT	TGAGGAA	59.0909	2205	765
Bbr_0116	malQ1	Bbr_1992	GATCGCCGTAGTCGCCGATGCC	CCAGGAA	68.1818	2205	611
Bbr_0117	agl4	Bbr_1993	ATATTGTTCGAGGAACGGTGCG	ATAGAAG	50	1890	1108
Bbr_0117	agl4	Bbr_1994	AGTTGAGGGCGGGCTGGCATTT	GAAGAAG	59.0909	1890	668
Bbr_0117	agl4	Bbr_1995	CGAGGCTGTCGGCCATGTCCAC	GCGGAAG	68.1818	1890	815
Bbr_0117	agl4	Bbr_1996	ATAACGACTCGGATGGTGCGCA	GGAGAAG	54.5455	1890	1406
Bbr_0117	agl4	Bbr_1997	CGGGGAATTCGGGGCGGATTCT	CGAGAAG	63.6364	1890	896
Bbr_0117	agl4	Bbr_1998	AGCCGTCTGCCCCGCGGGAGAG	CCAGAAG	77.2727	1890	788
Bbr_0117	agl4	Bbr_1999	GGCCGTCCCAGCGCCAGTCGAG	GTAGAAA	77.2727	1890	989
[truncated: 26,086 more rows]
