# Supplementary material for: A CRISPRi Gene Regulation System for Bifidobacteria
Source: Microb Biotechnol. 2025 Nov 6;18(11):e70260. doi: 10.1111/1751-7915.70260 (PMC12592239; doi:10.1111/1751-7915.70260)
Supplement: Supplementary file 3 — Table S7: Differential gene expression of CRISPRi in B. longum NCIMB8809. [file MBT2-18-e70260-s002.xlsx]

## Sheet: Sheet1
	axuA_1			axuA_2
Gene	logFC	P.Value	adj.P.Val	logFC	P.Value	adj.P.Val
B8809_RS00005	-0.117051	0.547784	0.69315	0.0798677	0.6973	0.800952
B8809_RS00010	0.64689	0.0558789	0.16759	0.289111	0.33515	0.500167
B8809_RS00015	-0.587106	0.0171503	0.0867056	-0.717545	0.00686572	0.0556949
B8809_RS00020	-0.349482	0.0272187	0.109916	-0.156414	0.241308	0.400048
B8809_RS00025	-0.245519	0.205329	0.374109	-0.177908	0.313585	0.478951
B8809_RS00030	-0.247361	0.135268	0.286511	-0.04916	0.758117	0.84068
B8809_RS00035	-0.275273	0.114439	0.257363	-0.00346513	0.98351	0.991463
B8809_RS00040	-0.275347	0.0749223	0.202001	-0.121877	0.412346	0.57254
B8809_RS00045	1.30881	0.0120598	0.071881	0.853971	0.0634478	0.169681
B8809_RS00050	0.291153	0.265653	0.445412	-0.0706982	0.771071	0.852259
B8809_RS00055	-0.474195	0.0255213	0.107069	-0.316577	0.107778	0.238354
B8809_RS00060	0.023668	0.894187	0.936334	-0.125423	0.465819	0.621622
B8809_RS00065	0.845539	0.00675797	0.0584594	-0.080376	0.741987	0.830684
B8809_RS00070	-0.454647	0.186793	0.351134	-1.07753	0.00863667	0.0621972
B8809_RS00075	-0.18238	0.34288	0.517294	-0.225838	0.224489	0.380638
B8809_RS00080	0.092942	0.853289	0.914671	0.461947	0.327588	0.492642
B8809_RS00085	-0.658671	0.279243	0.460303	-0.242515	0.646022	0.760369
B8809_RS00090	0.319428	0.284274	0.464291	0.922316	0.00643452	0.0539892
B8809_RS00095	-0.452614	0.153972	0.312539	0.665981	0.0251879	0.100949
B8809_RS00100	-0.320856	0.441077	0.603243	-0.457243	0.257834	0.417965
B8809_RS00105	0.345366	0.0578298	0.171559	0.318878	0.0635328	0.169681
B8809_RS00110	0.81623	0.00204795	0.0290126	0.452099	0.0335644	0.117176
B8809_RS00115	0.337053	0.0700415	0.19335	0.320709	0.0696055	0.178312
B8809_RS00120	0.291162	0.32716	0.50561	0.146215	0.595909	0.728582
B8809_RS00125	0.143204	0.259251	0.438836	0.200398	0.133022	0.270429
B8809_RS00130	-0.513177	0.0181144	0.089203	-0.493244	0.0261976	0.101741
B8809_RS00135	-0.134303	0.440335	0.603243	0.104772	0.545613	0.686405
B8809_RS00140	-0.195613	0.166621	0.327381	0.0341209	0.795138	0.868432
B8809_RS00145	-0.446218	0.0374925	0.131831	-0.332234	0.115084	0.247785
B8809_RS00150	-0.706122	0.00317761	0.0363289	-0.771945	0.00198103	0.0291053
B8809_RS00155	0.467395	0.0400959	0.136761	0.82873	0.00380232	0.0408436
B8809_RS00160	-0.202814	0.572021	0.71445	0.871144	0.0371908	0.1245
B8809_RS00165	-0.272957	0.0881153	0.22057	-0.315541	0.0458207	0.14174
B8809_RS00170	-1.07969	0.000791525	0.0185603	-0.962823	0.00211065	0.0292647
B8809_RS00175	-0.0298616	0.874126	0.924738	0.119655	0.534279	0.677816
B8809_RS00180	0.422827	0.0486544	0.154843	0.683088	0.00421492	0.0429176
B8809_RS00185	-0.697211	0.0154471	0.0818401	-0.654165	0.0145705	0.0793158
B8809_RS00190	-0.317945	0.0819465	0.211923	-0.448745	0.0191928	0.0891256
B8809_RS00195	-0.0316391	0.835253	0.903663	0.0311895	0.836759	0.896855
B8809_RS00200	-0.132226	0.376801	0.549735	-0.203536	0.200499	0.351548
B8809_RS00205	-0.0165695	0.955271	0.975224	0.376948	0.187286	0.334991
B8809_RS00210	0.0113553	0.951623	0.972516	-0.0110576	0.95493	0.971831
B8809_RS00215	0.0724559	0.870443	0.921839	0.580567	0.247011	0.405256
B8809_RS00220	-0.277424	0.171134	0.332264	-0.0356674	0.850449	0.906558
B8809_RS00225	-0.290703	0.103156	0.240947	-0.0915856	0.597735	0.730358
B8809_RS00230	-0.280335	0.0563949	0.168116	-0.385948	0.0166104	0.0838462
B8809_RS00235	-0.352696	0.0303195	0.115112	-0.239894	0.102402	0.229056
B8809_RS00240	-0.0972025	0.463803	0.627065	0.0255903	0.842396	0.899937
B8809_RS00245	-0.204625	0.172192	0.333634	0.022644	0.879552	0.927468
B8809_RS00250	-0.240968	0.0953363	0.229132	-0.0791054	0.554717	0.692953
B8809_RS00255	-0.440432	0.00832014	0.0645471	-0.241976	0.101055	0.226562
B8809_RS00260	-0.217009	0.103158	0.240947	-0.0252214	0.840462	0.898362
B8809_RS00265	-0.278904	0.0549209	0.165846	-0.162208	0.244927	0.403397
B8809_RS00270	-0.236156	0.17996	0.344248	-0.267139	0.130758	0.267958
B8809_RS00275	-0.146238	0.313741	0.493058	-0.12876	0.392277	0.55292
B8809_RS00280	-0.256724	0.107366	0.247524	-0.0713911	0.63434	0.753881
B8809_RS00285	-0.32708	0.0268635	0.109413	-0.238991	0.0802113	0.192882
B8809_RS00290	-0.057883	0.790287	0.874544	0.0235492	0.906728	0.944786
B8809_RS00295	0.686153	0.244266	0.422975	0.0564942	0.919426	0.953572
B8809_RS00300	0.603789	0.197165	0.364671	1.09139	0.0243657	0.0992393
B8809_RS00305	-0.221456	0.5447	0.690631	0.317948	0.338369	0.502668
B8809_RS00310	-0.248972	0.225438	0.401761	0.366313	0.0653903	0.173222
B8809_RS00315	-0.0745828	0.6426	0.774009	0.301479	0.0695984	0.178312
B8809_RS00320	-0.357234	0.0853768	0.216207	-0.247314	0.179511	0.325259
B8809_RS00325	-1.19739	1.24804295354084e-05	0.00116187	-1.32634	4.81523176994411e-06	0.000855798
B8809_RS00330	-1.40964	3.65743135528442e-05	0.00297928	-1.54186	1.52682581373131e-05	0.00229723
B8809_RS00335	-0.267828	0.0728822	0.198447	-0.220319	0.127207	0.263443
B8809_RS00340	-0.384709	0.0263953	0.108182	-0.339017	0.0357146	0.121854
B8809_RS00345	-0.358007	0.147063	0.302323	0.00820736	0.968242	0.979262
B8809_RS00350	-0.795077	0.0104226	0.0695432	-0.871081	0.00489755	0.046706
B8809_RS00355	-0.61684	0.0294247	0.113687	-0.639916	0.0193505	0.0892221
B8809_RS00360	0.244919	0.461927	0.62496	0.772767	0.0310611	0.111243
B8809_RS00365	0.48422	0.0169691	0.0866179	0.651323	0.00364207	0.0401036
B8809_RS00370	-1.26054	0.00277487	0.0338125	-1.42929	0.00156287	0.0263703
B8809_RS00375	-0.162665	0.252984	0.43213	-0.194474	0.191509	0.33983
B8809_RS00380	0.243043	0.349061	0.522122	0.313234	0.227128	0.383369
B8809_RS00385	0.0317496	0.867982	0.919854	0.25138	0.231718	0.389005
B8809_RS00390	-0.927805	0.00817372	0.0639185	-1.19924	0.00222772	0.0302444
B8809_RS00395	0.392795	0.146067	0.301224	0.38498	0.133065	0.270429
B8809_RS00400	-0.38243	0.0221829	0.100067	-0.155121	0.299286	0.46371
B8809_RS00405	0.229228	0.148063	0.303738	0.0556022	0.711621	0.808984
B8809_RS00410	0.379501	0.0741997	0.200637	0.55921	0.0161348	0.0826857
B8809_RS00415	0.311163	0.0306341	0.116065	0.211251	0.117278	0.250317
B8809_RS00420	0.00759748	0.96642	0.981481	-0.0687952	0.689933	0.795763
B8809_RS00425	0.0579222	0.713657	0.82752	0.185091	0.248345	0.406629
B8809_RS00430	1.33921	0.000337212	0.0108074	1.12351	0.000835971	0.0191758
B8809_RS00435	0.548686	0.0641091	0.182701	0.242217	0.353005	0.518112
B8809_RS00440	0.22067	0.139579	0.291847	0.226557	0.143426	0.28311
B8809_RS00445	0.550656	0.0394475	0.135344	0.344404	0.146665	0.286443
B8809_RS00450	0.0634807	0.777153	0.865608	0.223817	0.299185	0.46371
B8809_RS00455	0.348213	0.294793	0.474866	0.455799	0.154596	0.293432
B8809_RS00460	0.285663	0.175413	0.338531	0.413709	0.0500659	0.148752
B8809_RS00465	-0.173299	0.191626	0.357811	-0.043355	0.734467	0.826646
B8809_RS00470	-0.607685	0.063147	0.182352	-0.625549	0.0509683	0.149832
B8809_RS00475	-0.134005	0.429731	0.595768	0.230747	0.203717	0.355277
B8809_RS00480	0.288157	0.341281	0.516411	0.533888	0.100054	0.225859
B8809_RS00485	0.107908	0.651579	0.78006	0.124644	0.581484	0.718584
B8809_RS00490	-0.962708	0.00170382	0.0264381	-0.970302	0.00152407	0.0263703
B8809_RS00495	1.52746	0.000152111	0.00660837	1.8295	7.41799114060767e-05	0.00544051
B8809_RS00500	0.514544	0.0287551	0.112884	0.0962976	0.623467	0.748236
B8809_RS00505	0.230344	0.308858	0.487343	-0.142349	0.508649	0.65721
B8809_RS00510	-0.681415	0.0637255	0.182674	-0.801444	0.0268895	0.103233
B8809_RS00520	-0.112214	0.751699	0.846351	-0.258641	0.448253	0.6073
B8809_RS00525	0.189273	0.413435	0.581884	-0.186363	0.429721	0.589134
B8809_RS00530	0.260172	0.23572	0.413674	-0.0996302	0.640732	0.756893
B8809_RS00535	0.106603	0.496385	0.656585	-0.078923	0.616875	0.744899
B8809_RS00540	0.0379903	0.879804	0.925727	-0.342483	0.187813	0.335625
B8809_RS00545	0.339926	0.0407454	0.138054	0.464698	0.00893985	0.0621972
B8809_RS00550	-0.155225	0.314425	0.493278	-0.0500671	0.742304	0.830684
B8809_RS00555	-0.0493118	0.74873	0.846103	0.166465	0.303144	0.468125
B8809_RS00560	0.0178018	0.900824	0.940881	0.176211	0.226567	0.383164
B8809_RS00565	0.369976	0.0890232	0.220653	0.600361	0.015314	0.080832
B8809_RS00570	0.113176	0.658412	0.785354	0.507776	0.0771325	0.188729
B8809_RS00575	-0.702675	0.0627314	0.18142	-0.371777	0.240361	0.39992
B8809_RS00580	-0.561005	0.0824438	0.212355	-0.26818	0.322446	0.488289
B8809_RS00585	-0.724087	0.0266699	0.109079	-0.645419	0.0298377	0.109511
B8809_RS00590	0.328855	0.373615	0.546269	-0.199402	0.576908	0.713381
B8809_RS00595	0.665557	0.226112	0.402595	-0.0362842	0.944419	0.967176
B8809_RS00600	0.462958	0.327619	0.505851	0.707851	0.12343	0.259053
B8809_RS00605	-0.580507	0.0667852	0.186788	-0.25743	0.325869	0.49119
B8809_RS00610	-0.228961	0.0988915	0.234059	-0.0105269	0.935867	0.962958
B8809_RS00615	0.156865	0.357032	0.530393	0.332212	0.057967	0.162357
B8809_RS00620	-0.109122	0.466536	0.629621	0.0972035	0.528571	0.673636
B8809_RS00625	0.0698115	0.698324	0.816724	0.449927	0.0240772	0.0984749
B8809_RS00630	-0.19032	0.218178	0.392761	-0.232337	0.141398	0.28081
B8809_RS00635	-0.109261	0.54854	0.693659	-0.124774	0.492423	0.646532
B8809_RS00640	0.396875	0.0204494	0.0954143	0.476122	0.0101322	0.0666948
B8809_RS00645	0.483468	0.0187241	0.0910979	0.833752	0.000786606	0.0186157
B8809_RS00650	0.31276	0.0784463	0.207601	0.627232	0.00449468	0.0444551
B8809_RS00655	-0.339211	0.050197	0.15577	-0.29582	0.0688926	0.177685
B8809_RS00660	-0.421226	0.0107596	0.0699859	-0.402458	0.0141591	0.0781949
B8809_RS00665	-0.0383887	0.792175	0.875467	0.00990956	0.947932	0.968238
B8809_RS00670	-0.112466	0.614344	0.753005	0.189597	0.431794	0.59032
B8809_RS00675	0.100873	0.442611	0.603841	0.049184	0.70456	0.805035
B8809_RS00680	-0.14676	0.349803	0.522832	-0.0759106	0.638576	0.756651
B8809_RS00685	0.312822	0.195312	0.363307	0.499846	0.0454602	0.14152
B8809_RS00690	-0.0164129	0.924626	0.955022	0.00588049	0.971529	0.981571
B8809_RS00695	0.0524885	0.793487	0.876422	0.353726	0.103007	0.229622
B8809_RS00700	-0.0144586	0.929634	0.956544	0.0582719	0.728269	0.822035
B8809_RS00705	0.112525	0.575227	0.717657	0.442147	0.0611844	0.166766
B8809_RS00710	-0.579141	0.01604	0.0840702	-0.581879	0.0149499	0.0800744
B8809_RS00715	0.0727815	0.67741	0.801656	0.255051	0.184645	0.331784
B8809_RS00720	-0.239146	0.188175	0.35204	-0.258677	0.171274	0.314995
B8809_RS00725	-0.28939	0.0955987	0.22932	-0.157634	0.301633	0.46616
B8809_RS00730	-0.484048	0.0277194	0.110145	-0.406192	0.0606164	0.165973
B8809_RS00735	-0.734216	0.0220675	0.0998656	-0.751507	0.0217451	0.0937091
B8809_RS00740	-0.869544	0.0145781	0.0798323	-0.754502	0.0330794	0.116313
B8809_RS00745	-0.0555173	0.716017	0.829187	0.176285	0.288496	0.452481
B8809_RS00750	0.495183	0.0393823	0.135344	0.603564	0.0222789	0.0945757
B8809_RS00755	0.274617	0.346963	0.520806	0.675444	0.0471546	0.143503
B8809_RS00760	2.00101	2.85983977839015e-06	0.00045153	1.40581	3.83869384134699e-05	0.00416198
B8809_RS00765	0.931647	0.0861508	0.217603	0.776589	0.127087	0.263443
B8809_RS00770	-1.19282	0.00212684	0.0294892	-1.18816	0.00260511	0.0331846
B8809_RS00775	1.88062	3.81944712338563e-05	0.00298681	0.770214	0.0110265	0.0704473
B8809_RS00780	1.25167	0.0106056	0.0699859	1.01479	0.0241415	0.0985317
B8809_RS00785	1.36606	0.00469248	0.0465675	1.54414	0.00171655	0.0277343
B8809_RS00790	1.327	0.00242252	0.0316504	1.35512	0.00192779	0.0290061
B8809_RS00795	1.81059	0.000671594	0.0169512	2.53241	7.50300833372333e-05	0.00544051
B8809_RS00800	-0.069953	0.723402	0.831912	0.188735	0.319504	0.485377
B8809_RS00805	-0.00467856	0.981903	0.989472	0.202672	0.310603	0.476258
B8809_RS00810	-0.0417526	0.837265	0.903937	0.188315	0.33203	0.49774
B8809_RS00815	0.213288	0.316985	0.494996	0.507014	0.0253535	0.100949
B8809_RS00820	0.131122	0.438155	0.601321	0.377795	0.0381646	0.126891
B8809_RS00825	-0.351311	0.125852	0.274906	-0.101888	0.602826	0.733826
B8809_RS00830	-0.609466	0.00879106	0.0655101	-0.242561	0.173487	0.317869
B8809_RS00835	-0.479127	0.0281904	0.111338	-0.423592	0.0370967	0.1245
B8809_RS00840	-0.250493	0.165417	0.326183	-0.0755449	0.67076	0.780557
B8809_RS00845	-0.355053	0.0496818	0.155463	-0.166389	0.33383	0.498635
B8809_RS00850	-0.00950232	0.943878	0.967128	-0.137305	0.313421	0.478951
B8809_RS00855	-0.385971	0.0151528	0.081429	-0.252149	0.0774825	0.189348
B8809_RS00860	-0.255633	0.156111	0.314637	-0.18232	0.303444	0.468218
B8809_RS00865	0.922948	0.0275557	0.11003	0.591287	0.113569	0.245605
B8809_RS00870	0.0380002	0.807229	0.885099	0.228977	0.179412	0.325259
B8809_RS00875	0.0984492	0.43164	0.596365	0.0295927	0.813189	0.879859
B8809_RS00880	0.0118806	0.963444	0.978967	0.211979	0.393433	0.554151
B8809_RS00885	-0.486486	0.029187	0.113513	-0.324069	0.129124	0.26545
B8809_RS00890	-0.780767	0.000446541	0.0132271	-0.724822	0.000790335	0.0186157
B8809_RS00895	-0.181915	0.434308	0.598781	0.143647	0.522562	0.667282
B8809_RS00900	-0.442559	0.0922733	0.225585	-0.667416	0.0162508	0.0827351
B8809_RS00905	-0.394229	0.0257289	0.107502	-0.459129	0.0104147	0.0681132
B8809_RS00910	-0.0167108	0.908002	0.946239	-0.0390987	0.789056	0.863721
B8809_RS00915	-0.386153	0.0285872	0.11245	-0.297566	0.0748239	0.185636
B8809_RS00920	-0.330004	0.0326138	0.120075	-0.0930972	0.472076	0.628685
B8809_RS00925	-0.567427	0.00917139	0.066309	-0.435286	0.0306753	0.110743
B8809_RS00930	-0.440882	0.0332897	0.121875	-0.504475	0.0216071	0.0937091
B8809_RS00935	-0.608317	0.00509834	0.0486207	-0.695037	0.00187523	0.0290061
B8809_RS00940	1.05508	0.0261831	0.108182	0.601257	0.151787	0.291121
B8809_RS00945	-1.64539	0.00268981	0.0330728	-1.39795	0.00473407	0.0460453
B8809_RS00950	-1.1434	0.00871908	0.0655101	-1.05686	0.00792703	0.0600672
B8809_RS00955	-0.808087	0.0569852	0.169568	-0.734755	0.0574636	0.161689
B8809_RS00960	-1.06202	0.00250673	0.0321009	-0.623819	0.0214204	0.0937091
B8809_RS00965	0.410813	0.0217281	0.0988895	-0.103864	0.486998	0.64165
B8809_RS00970	-0.0897442	0.69294	0.812656	-0.231935	0.297477	0.462663
B8809_RS00975	-0.111462	0.519188	0.673979	0.0384856	0.823588	0.884678
B8809_RS00980	0.201834	0.203844	0.372788	0.0613464	0.695794	0.800163
B8809_RS00985	0.818242	0.0652559	0.183582	0.49695	0.216283	0.371886
B8809_RS00990	-0.0247487	0.909977	0.94666	-0.172191	0.456252	0.613039
B8809_RS00995	-0.00517907	0.983399	0.989472	-0.161709	0.535689	0.67801
B8809_RS01000	-0.173937	0.427104	0.593031	-0.110163	0.625875	0.749682
B8809_RS01005	0.169177	0.36883	0.541826	0.323636	0.124051	0.259631
B8809_RS01010	0.101694	0.780913	0.867928	1.06147	0.00987279	0.0656132
B8809_RS01015	1.09404	0.000250514	0.00844406	0.547856	0.0130634	0.0746828
B8809_RS01020	0.427808	0.0105829	0.0699859	0.306097	0.0443845	0.139912
B8809_RS01025	0.184415	0.306317	0.484899	0.431144	0.0362672	0.12306
B8809_RS01030	0.131569	0.336692	0.513842	0.134374	0.33785	0.502329
B8809_RS01035	0.950884	0.0200457	0.0944322	0.929501	0.0180131	0.0877379
B8809_RS01040	0.197074	0.202297	0.371702	0.222084	0.157496	0.296633
B8809_RS01045	0.151016	0.477674	0.638751	0.395248	0.0798882	0.192342
B8809_RS01050	-0.0025548	0.987578	0.992178	0.129848	0.425389	0.584424
B8809_RS01055	-0.0374394	0.868097	0.919854	-0.0507317	0.81593	0.880611
B8809_RS01060	-0.0031486	0.984529	0.9901	0.0403547	0.806228	0.873711
B8809_RS01065	-0.143486	0.316407	0.49486	0.111656	0.448858	0.607699
B8809_RS01070	-0.549651	0.0164023	0.0853871	-0.704547	0.00549127	0.0494721
B8809_RS01075	-0.144555	0.570253	0.713272	0.0197253	0.940984	0.965682
B8809_RS01080	0.233142	0.136841	0.288591	-0.035951	0.799657	0.869966
B8809_RS01085	-0.484107	0.0149316	0.0808624	-0.448532	0.0257626	0.101
B8809_RS01090	0.214358	0.131874	0.282381	0.118797	0.395695	0.556265
B8809_RS01095	-0.263027	0.0962655	0.230072	-0.135041	0.361944	0.525576
B8809_RS01100	-0.0412299	0.751975	0.846351	0.00991664	0.940404	0.965594
B8809_RS01105	-0.111359	0.562994	0.705547	-0.0368278	0.851683	0.907379
B8809_RS01110	-0.0569319	0.64005	0.771929	0.0609345	0.621746	0.747349
B8809_RS01115	0.108301	0.643358	0.774009	0.102296	0.64232	0.757667
B8809_RS01120	-0.242813	0.112546	0.255549	-0.304474	0.0600336	0.165304
B8809_RS01125	-0.128193	0.436254	0.599772	0.0665469	0.66434	0.774931
B8809_RS01130	0.588808	0.0153687	0.0816461	0.686331	0.00805577	0.0608071
B8809_RS01135	-0.165112	0.430819	0.596073	0.118086	0.589051	0.723818
B8809_RS01140	-0.56244	0.0171637	0.0867056	-0.487229	0.0359225	0.122349
B8809_RS01145	-0.167794	0.442604	0.603841	-0.058763	0.770733	0.852259
B8809_RS01150	0.918893	0.00294231	0.0348619	0.913869	0.00243245	0.031703
B8809_RS01155	-0.435287	0.01798	0.088831	-0.35569	0.0495044	0.14821
B8809_RS01160	-0.369078	0.0251134	0.106732	-0.317715	0.0520984	0.152019
B8809_RS01165	-0.538502	0.00398577	0.0421199	-0.388069	0.0244779	0.0994891
B8809_RS01170	-0.553845	0.0138937	0.0780524	-0.599876	0.0113573	0.0717163
B8809_RS01175	-0.529671	0.0133079	0.0767459	-0.548554	0.0137921	0.0770388
B8809_RS01180	-0.537414	0.023245	0.103048	-0.58995	0.0182712	0.0882489
B8809_RS01185	-0.451506	0.0295527	0.113731	-0.487016	0.0256055	0.101
B8809_RS01190	-0.4707	0.0536197	0.164048	-0.534814	0.0385403	0.127698
B8809_RS01195	-0.179774	0.364697	0.538507	-0.108864	0.589487	0.723898
B8809_RS01200	-0.189784	0.248396	0.427853	-0.0141885	0.924809	0.956615
B8809_RS01205	-0.109216	0.516189	0.673261	0.270828	0.148341	0.28799
B8809_RS01210	-0.107279	0.441261	0.603243	-0.0504208	0.724582	0.819069
B8809_RS01215	-0.291145	0.0608486	0.177551	-0.17475	0.245282	0.403641
B8809_RS01220	-0.263877	0.148612	0.304226	-0.333257	0.0829244	0.198056
B8809_RS01225	-0.21433	0.197092	0.364671	-0.0924698	0.56483	0.702445
B8809_RS01230	-0.287906	0.53847	0.686119	0.456355	0.27449	0.437904
B8809_RS01235	0.262264	0.12679	0.27569	0.653739	0.00307238	0.0364031
B8809_RS01240	0.0954282	0.558811	0.701203	0.211878	0.220622	0.375673
B8809_RS01245	-0.037102	0.866863	0.919854	0.293227	0.226938	0.383369
B8809_RS01250	-0.193183	0.182769	0.346646	0.0806204	0.572776	0.709169
B8809_RS01255	-0.324529	0.155442	0.313936	-0.517415	0.0304723	0.110526
B8809_RS01260	-0.362332	0.397883	0.565374	-0.279865	0.479572	0.635354
B8809_RS01265	-0.486794	0.361958	0.536488	-0.217664	0.649407	0.762517
B8809_RS01270	0.320494	0.405936	0.575077	-0.0603121	0.868787	0.921084
B8809_RS01275	0.177817	0.262905	0.442704	0.247241	0.125633	0.261847
B8809_RS01280	-0.462944	0.0119902	0.0716843	-0.603678	0.0029639	0.0355557
B8809_RS01285	-0.0203061	0.867713	0.919854	0.0832904	0.502719	0.653034
B8809_RS01290	0.0647782	0.737316	0.841479	0.0589233	0.746632	0.833834
B8809_RS01295	-0.324403	0.0497003	0.155463	-0.314867	0.0459807	0.14201
B8809_RS01300	-0.186943	0.474217	0.635408	-0.100158	0.673809	0.78313
B8809_RS01305	0.615396	0.223107	0.399428	0.752206	0.121192	0.255864
B8809_RS01310	0.948722	0.115556	0.259339	1.22716	0.0401693	0.131056
B8809_RS01315	1.37533	0.000496358	0.0140635	0.952248	0.00400254	0.0415524
B8809_RS01320	0.444899	0.233741	0.410939	0.353632	0.310267	0.476116
B8809_RS01325	-0.227329	0.197605	0.364794	-0.18339	0.263166	0.424147
B8809_RS01330	-0.830725	0.000162556	0.00668573	-0.744245	0.000262128	0.0116468
B8809_RS01335	0.600521	0.0924263	0.225585	0.543504	0.131945	0.269609
B8809_RS01340	0.465431	0.00884638	0.0655101	0.454963	0.0120436	0.0731516
B8809_RS01345	0.566494	0.00908024	0.0659921	0.660585	0.00340888	0.0385223
B8809_RS01350	0.194132	0.289942	0.471186	0.374984	0.0602328	0.165386
B8809_RS01355	0.255709	0.223514	0.399789	0.218707	0.275062	0.437904
B8809_RS01360	0.0867661	0.712955	0.827197	0.0107113	0.961624	0.97661
B8809_RS01365	-0.161098	0.332271	0.510282	-0.200507	0.223478	0.379252
B8809_RS01370	-0.25977	0.134939	0.286434	-0.336216	0.0558582	0.159653
B8809_RS01375	-0.435793	0.024286	0.104549	-0.4882	0.0176925	0.0873804
B8809_RS01380	-0.225262	0.146254	0.301293	-0.321474	0.0509284	0.149832
B8809_RS01385	0.758109	0.00159305	0.025528	0.43754	0.0274803	0.104318
B8809_RS01390	0.211774	0.131802	0.282381	0.191071	0.169378	0.312457
B8809_RS01395	-0.310405	0.0500835	0.155665	-0.400256	0.0169383	0.0844756
B8809_RS01400	-0.300856	0.135612	0.286619	-0.533205	0.0157466	0.0823118
B8809_RS01405	-0.0181443	0.919569	0.953029	0.236895	0.179826	0.325259
B8809_RS01410	0.316914	0.0665305	0.186342	0.436096	0.0183706	0.0882489
B8809_RS01415	0.097633	0.544631	0.690631	0.16065	0.304512	0.469495
B8809_RS01420	-0.0321003	0.860068	0.918816	0.066622	0.69939	0.801867
B8809_RS01425	-0.145914	0.321207	0.498987	0.0177225	0.895742	0.938157
B8809_RS01430	-0.773119	0.00110605	0.0213859	-0.864225	0.00043032	0.014341
B8809_RS01435	-0.486042	0.0384929	0.133324	-0.467999	0.0405807	0.131786
B8809_RS01440	-0.0866807	0.531176	0.681397	-0.0320082	0.809032	0.876264
B8809_RS01445	0.0564553	0.743163	0.844209	0.144772	0.388187	0.551129
B8809_RS01450	-0.142602	0.441556	0.603243	-0.0921112	0.626205	0.749682
B8809_RS01455	-0.0553985	0.762953	0.85428	0.372568	0.0877497	0.204714
B8809_RS01460	-0.379048	0.137685	0.289747	-0.370111	0.162007	0.302952
B8809_RS01465	-0.151789	0.429989	0.595768	0.242617	0.194667	0.343789
B8809_RS01470	0.326005	0.0857584	0.216892	0.587588	0.00983143	0.0655988
B8809_RS01475	0.958789	0.00794022	0.0628467	0.594045	0.0572322	0.161689
B8809_RS01480	0.059553	0.749103	0.846103	0.165981	0.381889	0.544164
B8809_RS01485	0.315216	0.0891806	0.220653	0.500449	0.0177432	0.0873804
B8809_RS01490	0.263084	0.132602	0.282394	0.32813	0.0750566	0.185977
B8809_RS01495	-0.115791	0.623262	0.760122	-0.554038	0.0363201	0.12306
B8809_RS01500	0.164573	0.516676	0.673261	-0.455496	0.0932413	0.215724
B8809_RS01505	-0.00690116	0.956819	0.975786	0.215583	0.123243	0.259053
B8809_RS01510	0.121748	0.39097	0.560469	0.311409	0.0584289	0.16318
B8809_RS01515	-0.143399	0.526335	0.677856	-0.314967	0.174005	0.318521
B8809_RS01520	0.00960001	0.960461	0.977461	-0.205542	0.319823	0.485446
B8809_RS01525	-0.204984	0.137174	0.288981	0.073989	0.567204	0.704948
B8809_RS01530	-0.689449	0.00156774	0.0253986	-0.612685	0.00324756	0.0377915
B8809_RS01535	-0.312178	0.0876129	0.220158	-0.15947	0.325512	0.491031
B8809_RS01540	-0.453459	0.0113986	0.0705797	-0.462612	0.0083929	0.0621972
B8809_RS01545	-0.202153	0.275872	0.456672	-0.060549	0.735313	0.826666
B8809_RS01550	0.177071	0.446913	0.609285	-0.0556685	0.799182	0.869966
B8809_RS01555	-0.188449	0.19235	0.358479	-0.0175964	0.894206	0.937861
B8809_RS01560	0.126542	0.479487	0.639861	0.104127	0.550617	0.690037
B8809_RS01565	-0.423522	0.0325033	0.120075	-0.316216	0.0951422	0.218646
B8809_RS01570	-0.225675	0.121568	0.268851	0.142079	0.314627	0.47942
B8809_RS01575	0.961878	0.0793535	0.208797	0.934989	0.0735488	0.183872
B8809_RS01580	0.000368729	0.997941	0.998452	0.0128358	0.931459	0.960951
B8809_RS01585	0.0397411	0.774991	0.864634	0.101137	0.48641	0.64165
B8809_RS01590	0.0336545	0.806953	0.885099	0.232003	0.133973	0.271416
B8809_RS01595	-0.00356719	0.983312	0.989472	-0.152741	0.360868	0.524809
B8809_RS01600	0.668583	0.0649198	0.183408	0.944869	0.0120859	0.0731516
B8809_RS01605	-0.0470805	0.927178	0.955022	1.03915	0.0429202	0.13666
B8809_RS01610	0.646047	0.000935469	0.0200972	0.678366	0.000859077	0.0191758
B8809_RS01615	0.455631	0.0201537	0.0944856	0.865811	0.000730156	0.018069
B8809_RS01620	0.468191	0.00902595	0.0659921	0.668598	0.00132529	0.0246757
B8809_RS01625	0.185916	0.337557	0.513995	0.0810935	0.679829	0.787828
B8809_RS01630	0.0455713	0.753624	0.847719	-0.230462	0.138045	0.277082
B8809_RS01635	-0.53119	0.00417313	0.0431665	-0.58167	0.00236083	0.0309761
B8809_RS01640	-0.368546	0.0590695	0.173917	-0.368958	0.0627846	0.168836
B8809_RS01645	-0.733141	0.0417831	0.140354	-0.871557	0.0236868	0.0974897
B8809_RS01650	-0.796514	0.0111052	0.070261	-0.733894	0.0200108	0.091033
B8809_RS01655	-0.985562	0.0115311	0.0705797	-0.89334	0.0217616	0.0937091
B8809_RS01660	0.258307	0.208993	0.380429	0.0795311	0.670315	0.780557
B8809_RS01665	-0.0330776	0.806692	0.885099	-0.0322402	0.803815	0.873033
B8809_RS01670	-0.602838	0.00777632	0.0624865	-0.551667	0.0147021	0.079588
B8809_RS01675	-0.627355	0.00576183	0.0523924	-0.551207	0.0125894	0.0746346
B8809_RS01680	-0.871883	0.00148087	0.0252587	-0.746615	0.00398801	0.0415524
B8809_RS01685	0.559511	0.0062753	0.0550449	0.516323	0.0111969	0.0713029
B8809_RS01690	1.15315	0.000883659	0.0194107	1.0454	0.00155553	0.0263703
B8809_RS01695	0.380579	0.0493822	0.155102	0.443713	0.0283322	0.106723
B8809_RS01700	0.84342	0.139516	0.291847	0.773013	0.151889	0.291121
B8809_RS01705	0.153183	0.65669	0.783779	-0.208852	0.533168	0.677286
B8809_RS01710	0.0197229	0.961241	0.977746	-0.511967	0.220486	0.375673
B8809_RS01715	-0.251102	0.414517	0.582453	-0.0788737	0.774739	0.853877
B8809_RS01720	0.436185	0.0314335	0.1175	0.109205	0.519202	0.664728
B8809_RS01725	-0.304341	0.0529057	0.162621	-0.366617	0.0277458	0.10511
B8809_RS01730	-0.0775819	0.716366	0.829187	-0.107626	0.594322	0.727095
B8809_RS01735	1.60993	0.00239804	0.0316504	1.23636	0.00880761	0.0621972
B8809_RS01740	-0.0310927	0.819326	0.895307	-0.231695	0.11529	0.247918
B8809_RS01745	-0.169073	0.397738	0.565374	-0.161547	0.392155	0.55292
B8809_RS01750	0.268698	0.224082	0.400438	0.163993	0.42277	0.581644
B8809_RS01755	-0.484169	0.00772242	0.0624865	-0.779903	0.000390575	0.0140233
B8809_RS01760	0.834948	0.000798765	0.0185603	0.451105	0.0222396	0.0945757
B8809_RS01765	0.035589	0.801525	0.883162	-0.227497	0.14129	0.28081
B8809_RS01770	-0.467361	0.0168461	0.0866179	-0.376274	0.0498756	0.148752
B8809_RS01775	-0.142328	0.301844	0.482507	-0.41988	0.0120051	0.0731516
B8809_RS01780	0.481033	0.0440553	0.145637	0.445356	0.0531177	0.154025
B8809_RS01785	0.433155	0.143199	0.298459	0.435062	0.120298	0.254527
B8809_RS01790	0.177991	0.204032	0.372788	0.231434	0.106755	0.23636
B8809_RS01795	0.00531343	0.982989	0.989472	-0.694781	0.0206328	0.0929426
B8809_RS01800	0.607041	0.010215	0.0695211	0.634693	0.00742489	0.0581945
B8809_RS01805	0.768029	0.0309255	0.116492	0.244641	0.420291	0.578732
B8809_RS01810	0.115585	0.483702	0.644216	0.188377	0.276698	0.438978
B8809_RS01815	-0.306648	0.0800461	0.209977	-0.199046	0.209019	0.362545
B8809_RS01820	1.26642	0.0137613	0.0777555	1.0544	0.0264002	0.102203
B8809_RS01825	0.442188	0.275119	0.456672	0.539368	0.163654	0.304998
B8809_RS01830	0.476472	0.0425172	0.142331	0.282502	0.176165	0.321272
B8809_RS01835	0.0902923	0.641473	0.773169	0.0107916	0.952935	0.971318
B8809_RS01840	0.278873	0.0958371	0.22961	-0.104483	0.50817	0.65721
B8809_RS01845	0.598333	0.0235416	0.103424	0.589477	0.0196428	0.0899337
B8809_RS01850	0.759388	0.0141913	0.0788609	0.536052	0.0581979	0.162771
B8809_RS01855	-0.268387	0.127573	0.276503	-0.436073	0.0232819	0.0968429
B8809_RS01860	0.052473	0.789242	0.874203	-0.0872413	0.642564	0.757667
B8809_RS01865	1.05824	0.000232992	0.00844406	0.454579	0.0252829	0.100949
B8809_RS01870	0.125352	0.421188	0.58816	0.237018	0.140977	0.28081
B8809_RS01875	0.0575551	0.719986	0.830092	0.0234789	0.876927	0.925732
B8809_RS01880	1.20569	8.83911549645393e-05	0.00480013	0.590852	0.00736445	0.0581945
B8809_RS01885	-0.15628	0.669189	0.794647	-0.611792	0.111226	0.243343
B8809_RS01890	-0.420205	0.0108111	0.0699859	-0.72367	0.000484637	0.0145764
B8809_RS01895	-0.831702	0.000565622	0.0151478	-1.11653	8.05631114201701e-05	0.00562503
B8809_RS01900	0.119261	0.544969	0.690631	0.484822	0.0446981	0.140272
B8809_RS01905	-0.124633	0.394054	0.561954	-0.176652	0.252729	0.412508
B8809_RS01910	-0.135592	0.330574	0.508076	-0.123492	0.390357	0.552471
B8809_RS01915	0.250998	0.356482	0.529979	0.453379	0.130286	0.267393
B8809_RS01920	-0.43005	0.00738067	0.0619279	-0.403126	0.00965939	0.0651022
B8809_RS01925	-0.548001	0.0102437	0.0695211	-0.400713	0.0356519	0.121852
B8809_RS01930	-0.459456	0.0245769	0.105137	-0.37955	0.0532587	0.154025
B8809_RS01935	0.254071	0.154779	0.31292	0.45013	0.0249405	0.100903
B8809_RS01940	-0.126315	0.499287	0.659086	-0.280362	0.161687	0.302776
B8809_RS01945	0.1039	0.516088	0.673261	0.382132	0.0412722	0.132709
B8809_RS01950	-0.201615	0.239223	0.417945	-0.0114801	0.94542	0.967386
B8809_RS01955	-0.249213	0.14119	0.2949	-0.0733259	0.637046	0.756178
B8809_RS01960	0.0804765	0.598847	0.740209	-0.22978	0.164279	0.305716
B8809_RS01965	-0.162164	0.317	0.494996	-0.137049	0.41487	0.574413
B8809_RS01970	0.15309	0.275575	0.456672	0.277231	0.0759352	0.186991
B8809_RS01975	0.112694	0.508072	0.666631	-0.123684	0.46382	0.620224
B8809_RS01980	-0.133051	0.394086	0.561954	-0.351718	0.0402217	0.131056
B8809_RS01985	-0.647628	0.00791979	0.0628467	-1.01764	0.000479328	0.0145764
B8809_RS01990	-0.502359	0.00392707	0.0421199	-0.41058	0.0119103	0.0731516
B8809_RS01995	0.665084	0.00154824	0.0253986	0.63769	0.00204693	0.0291053
B8809_RS02000	0.21254	0.162953	0.323425	0.425899	0.0181842	0.0882136
B8809_RS02005	-0.130421	0.528343	0.6791	-0.165995	0.403925	0.564859
B8809_RS02010	0.570141	0.00779883	0.0624865	0.373302	0.0436953	0.138227
B8809_RS02015	-0.11983	0.392721	0.561645	-0.0287898	0.830228	0.890344
B8809_RS02020	0.206249	0.21491	0.387591	-0.10522	0.521897	0.667282
B8809_RS02025	-0.0231644	0.887641	0.930955	0.00733917	0.965982	0.978165
B8809_RS02030	-1.0908	0.000360061	0.0113535	-1.02512	0.000394272	0.0140233
B8809_RS02035	-0.919081	0.00155171	0.0253986	-0.965911	0.000782259	0.0186157
B8809_RS02040	-0.523418	0.0113458	0.0705797	-0.616566	0.00407685	0.0419487
B8809_RS02045	-0.470055	0.0399759	0.136631	-0.378265	0.0661467	0.174056
B8809_RS02050	-0.0458252	0.839541	0.905297	-0.431389	0.0758374	0.186991
B8809_RS02055	-0.256376	0.295621	0.474888	-0.381734	0.114732	0.2473
B8809_RS02060	-0.603269	0.00328455	0.0373332	-0.629494	0.00209675	0.0292647
B8809_RS02065	-0.177559	0.274764	0.456672	-0.629601	0.00291412	0.0355557
B8809_RS02070	-0.588046	0.00176321	0.026696	-0.806715	0.000255049	0.0116468
B8809_RS02075	0.0383389	0.832745	0.902778	-0.0419917	0.821845	0.883291
B8809_RS02080	0.447424	0.00992217	0.0687867	0.100693	0.472015	0.628685
B8809_RS02085	0.0242427	0.864673	0.919854	-0.221146	0.151523	0.29099
B8809_RS02090	-0.0424293	0.744606	0.844377	0.0335977	0.799557	0.869966
B8809_RS02095	-0.0881935	0.5235	0.677328	-0.116122	0.420243	0.578732
B8809_RS02100	0.108104	0.509195	0.667657	0.257063	0.153244	0.292353
B8809_RS02105	0.145083	0.532162	0.681829	0.0827546	0.703227	0.804155
B8809_RS02110	0.15817	0.524415	0.677856	0.228154	0.330895	0.496469
B8809_RS02115	0.950732	0.0249321	0.106192	0.554491	0.137387	0.276613
B8809_RS02120	-0.330363	0.112902	0.256059	-0.448102	0.0451659	0.141053
B8809_RS02125	-0.56984	0.0252769	0.10682	-0.685053	0.00889165	0.0621972
B8809_RS02130	-0.501851	0.0124224	0.0731497	-0.461817	0.0185932	0.0883418
B8809_RS02135	-0.177481	0.317819	0.495484	-0.570458	0.00962568	0.0651022
B8809_RS02140	-0.19693	0.378891	0.551148	-0.576921	0.0262289	0.101741
B8809_RS02145	-0.283918	0.0701203	0.19335	-0.424638	0.0139935	0.0774997
B8809_RS02150	-0.406835	0.0273399	0.109916	-0.352406	0.0568017	0.161406
B8809_RS02155	0.219125	0.279206	0.460303	-0.437358	0.0500626	0.148752
B8809_RS02160	0.285303	0.106197	0.245698	-0.129804	0.431018	0.590055
B8809_RS02165	0.421116	0.120794	0.268051	0.00632218	0.979864	0.988969
B8809_RS02170	-0.00743321	0.963101	0.978967	-0.304897	0.0864044	0.202786
B8809_RS02175	-0.154022	0.407487	0.576818	-0.218773	0.243022	0.401273
B8809_RS02180	-0.0707663	0.630493	0.764648	-0.115566	0.452509	0.610024
B8809_RS02185	0.0896299	0.524661	0.677856	-0.00680615	0.960522	0.97661
B8809_RS02190	0.0266597	0.85416	0.915004	-0.306025	0.0552184	0.158753
B8809_RS02195	-0.15659	0.36258	0.536596	-0.508684	0.0120543	0.0731516
B8809_RS02200	-0.20923	0.384936	0.557001	-0.615556	0.0236162	0.0974317
B8809_RS02205	-0.188829	0.261734	0.441492	-0.345502	0.0531146	0.154025
B8809_RS02210	-0.0336712	0.810524	0.887717	-0.226486	0.133466	0.270951
B8809_RS02215	-0.308264	0.23606	0.413899	-0.332797	0.174991	0.320026
B8809_RS02220	-0.359045	0.274349	0.456672	-1.02782	0.00969235	0.0651022
B8809_RS02225	-0.730371	0.0281474	0.111338	-1.64669	0.000355807	0.0139121
B8809_RS02230	-0.178165	0.2369	0.415	-0.00720427	0.960874	0.97661
B8809_RS02235	0.277734	0.145	0.299973	0.514417	0.0134213	0.0758341
B8809_RS02240	0.483585	0.0838491	0.214281	0.638782	0.0310764	0.111243
B8809_RS02245	-0.0241231	0.895607	0.937272	0.214253	0.230327	0.387179
B8809_RS02250	0.0147838	0.949985	0.971774	0.503358	0.0408968	0.132449
B8809_RS02255	0.0234258	0.911311	0.94666	0.0925923	0.640746	0.756893
B8809_RS02260	-0.264839	0.211025	0.382333	0.0405939	0.824645	0.885327
B8809_RS02265	1.62827	9.01732879527278e-06	0.000927836	0.599131	0.00665114	0.0549711
B8809_RS02270	-0.017496	0.927121	0.955022	-0.41091	0.0604071	0.165632
B8809_RS02275	0.265478	0.147323	0.302538	0.457516	0.0298565	0.109511
B8809_RS02280	0.740382	0.000825957	0.0185603	0.635343	0.00202642	0.0291053
B8809_RS02285	-0.475705	0.0175364	0.0874582	-0.47898	0.0204893	0.0925094
B8809_RS02290	-0.314063	0.139457	0.291847	-0.45935	0.0451567	0.141053
B8809_RS02295	0.743171	0.0345785	0.124437	1.33944	0.00164116	0.0271904
B8809_RS02300	-0.0647893	0.730537	0.836673	0.0628522	0.71962	0.815569
B8809_RS02305	-0.387124	0.0275777	0.11003	-0.350917	0.0396585	0.129873
B8809_RS02310	-0.126543	0.32599	0.504202	-0.170657	0.20332	0.354903
B8809_RS02315	0.477805	0.0850013	0.21591	0.709659	0.0257459	0.101
B8809_RS02320	0.327306	0.241961	0.420849	0.44189	0.141748	0.281051
B8809_RS02325	0.365692	0.149536	0.305478	0.428577	0.113359	0.245605
B8809_RS02330	0.377007	0.184402	0.347308	0.220019	0.409988	0.570482
B8809_RS02335	-0.39549	0.0167854	0.0866179	-0.726998	0.00047368	0.0145764
B8809_RS02340	-0.476995	0.156518	0.314806	-1.90538	0.000247287	0.0116468
B8809_RS02345	0.22315	0.144149	0.298845	0.210798	0.165628	0.306922
B8809_RS02350	0.202439	0.420667	0.587852	0.309944	0.197959	0.34803
B8809_RS02355	0.301631	0.0759292	0.203903	0.226083	0.15254	0.291939
B8809_RS02360	2.46543	0.0109028	0.070261	2.24692	0.0152591	0.080832
B8809_RS02365	-0.0427336	0.866205	0.919854	-0.794754	0.0122761	0.0736189
B8809_RS02370	-0.188331	0.502879	0.662485	-0.849104	0.0137704	0.0770388
B8809_RS02375	-0.0446836	0.828325	0.901154	-0.521691	0.0322407	0.113979
B8809_RS02380	0.165589	0.281215	0.461608	0.100357	0.511421	0.658648
B8809_RS02385	-0.0627124	0.743122	0.844209	-0.0514719	0.775335	0.85396
B8809_RS02390	0.0711038	0.609464	0.748889	0.161246	0.247789	0.406059
B8809_RS02395	-0.157998	0.433795	0.598781	-0.157483	0.443065	0.60194
B8809_RS02400	-0.322044	0.0549123	0.165846	-0.111954	0.449384	0.60799
B8809_RS02410	-0.321531	0.183883	0.347307	-0.795986	0.00636356	0.053624
B8809_RS02415	0.0233232	0.909691	0.94666	-0.974511	0.00112523	0.0217805
B8809_RS02420	0.0711652	0.692358	0.812656	-0.514802	0.0186768	0.0884097
B8809_RS02425	-0.25956	0.114425	0.257363	0.324539	0.0597261	0.164922
B8809_RS02430	0.182058	0.413718	0.581884	0.756263	0.00579306	0.0510313
B8809_RS02435	0.0601683	0.701543	0.81771	0.391954	0.0349234	0.120415
B8809_RS02440	-0.644195	0.00252085	0.0321009	-0.489453	0.0129353	0.0746828
B8809_RS02445	-0.505641	0.0153081	0.081608	-0.479936	0.0214819	0.0937091
B8809_RS02450	-0.373149	0.0479622	0.153463	-0.299861	0.11163	0.243839
B8809_RS02455	-0.0822121	0.604303	0.743495	-0.0223244	0.881149	0.92865
B8809_RS02460	-0.0652859	0.679966	0.804194	-0.158851	0.332742	0.498093
B8809_RS02465	-0.298508	0.0817075	0.211854	-0.312309	0.0682506	0.177284
B8809_RS02470	1.0932	0.000123002	0.00546522	0.623919	0.00401708	0.0415524
B8809_RS02475	2.01599	0.000621719	0.0159929	1.79505	0.00105507	0.020835
B8809_RS02480	0.160905	0.414719	0.582453	0.0469124	0.801167	0.87064
B8809_RS02485	0.104083	0.692845	0.812656	-0.0572303	0.817942	0.88152
B8809_RS02490	-0.254945	0.29185	0.472714	-0.449649	0.0711019	0.180057
B8809_RS02495	0.167883	0.483738	0.644216	0.200005	0.376345	0.539759
B8809_RS02500	-0.109732	0.591131	0.732359	-0.127408	0.510927	0.658648
B8809_RS02505	0.203212	0.309141	0.487395	-0.114567	0.546021	0.686411
B8809_RS02510	0.122177	0.409532	0.578493	0.477565	0.0127695	0.0746828
B8809_RS02515	-0.184925	0.307348	0.485745	0.0844366	0.63967	0.756651
B8809_RS02520	0.365989	0.0252981	0.10682	0.470929	0.00709948	0.0568831
B8809_RS02525	0.164218	0.25168	0.431252	0.243954	0.114184	0.246391
B8809_RS02530	0.0673796	0.628565	0.763257	0.103629	0.46267	0.619535
B8809_RS02535	0.472083	0.164236	0.324796	0.882278	0.0148184	0.079588
B8809_RS02540	0.16578	0.330462	0.508076	0.138573	0.389402	0.55185
B8809_RS02545	0.104274	0.700513	0.81771	-0.228446	0.419149	0.578699
B8809_RS02550	0.143734	0.536179	0.685117	0.0170152	0.942819	0.967057
B8809_RS02555	0.0555124	0.833488	0.902778	-0.0881298	0.745996	0.833834
B8809_RS02560	-0.245276	0.344148	0.518343	-0.169203	0.521631	0.667282
B8809_RS02565	-0.559981	0.0217506	0.0988895	-0.731055	0.00469393	0.0458831
B8809_RS02570	-0.0987436	0.522306	0.676961	-0.26444	0.100324	0.225859
B8809_RS02575	-1.47732	0.0114892	0.0705797	-1.4822	0.0130393	0.0746828
B8809_RS02580	0.158991	0.318607	0.496316	0.0556261	0.709444	0.807864
B8809_RS02585	0.0424704	0.911077	0.94666	-0.479052	0.220198	0.375673
B8809_RS02590	0.62515	0.0212574	0.0977841	0.703382	0.00918826	0.0632502
B8809_RS02595	0.422781	0.0103126	0.0695211	0.357299	0.0221748	0.0945757
B8809_RS02600	0.0233715	0.878609	0.925727	0.066286	0.680267	0.787868
B8809_RS02605	0.292062	0.282787	0.46341	0.401646	0.128747	0.26545
B8809_RS02610	0.519234	0.126385	0.27537	0.641212	0.0574751	0.161689
B8809_RS02615	0.915966	0.0241345	0.104549	0.257213	0.454199	0.611532
B8809_RS02620	1.87664	0.000729407	0.0176048	0.626421	0.122353	0.257759
B8809_RS02625	1.05226	0.0173441	0.0871662	0.549609	0.151188	0.290917
B8809_RS02630	0.168538	0.204995	0.373848	0.0860057	0.50896	0.65721
B8809_RS02640	0.215461	0.106129	0.245698	0.317738	0.0304502	0.110526
B8809_RS02645	-0.00878082	0.958464	0.976445	-0.145953	0.375645	0.539197
B8809_RS02650	-0.00355439	0.98849	0.992552	0.217131	0.349734	0.514469
B8809_RS02655	-0.130912	0.452712	0.615902	-0.208502	0.249248	0.407766
B8809_RS02660	1.35765	0.00563921	0.051517	1.01839	0.0200226	0.091033
B8809_RS02665	-0.175123	0.273042	0.455069	-0.228571	0.146005	0.285806
B8809_RS02670	0.538993	0.0851492	0.21591	0.428772	0.138219	0.277113
B8809_RS02675	-0.935895	0.00752185	0.0623002	-1.0026	0.00602939	0.0526226
B8809_RS02680	0.0300605	0.843299	0.90734	-0.0313358	0.843313	0.900424
B8809_RS02685	-0.0709859	0.629784	0.764263	-0.110903	0.438961	0.59761
B8809_RS02690	-0.120376	0.451359	0.614917	0.189598	0.269555	0.431597
B8809_RS02695	0.524303	0.017509	0.0874582	0.385904	0.0545296	0.157004
B8809_RS02700	1.25615	0.00176116	0.026696	1.14235	0.00247766	0.0320783
B8809_RS02705	0.681147	0.0116988	0.0710285	0.77198	0.00498643	0.0468677
B8809_RS02710	0.802734	0.0144666	0.0797983	0.751529	0.01529	0.080832
B8809_RS02715	0.564576	0.016901	0.0866179	0.713938	0.00398642	0.0415524
B8809_RS02720	0.495937	0.00775316	0.0624865	0.434547	0.016609	0.0838462
B8809_RS02725	0.410092	0.0118275	0.0712425	0.452331	0.0087261	0.0621972
B8809_RS02730	0.540365	0.109217	0.250778	1.02528	0.0097237	0.0651022
B8809_RS02735	0.257067	0.159821	0.318827	-0.25425	0.162655	0.303717
B8809_RS02740	0.0695828	0.692825	0.812656	-0.23879	0.191848	0.33983
B8809_RS02745	0.0758365	0.63359	0.766503	-0.0211644	0.888693	0.934168
B8809_RS02750	0.306945	0.0739781	0.200315	0.138067	0.377137	0.53992
B8809_RS02755	-0.139438	0.422309	0.589303	-0.285145	0.108624	0.239684
B8809_RS02760	-0.0646355	0.701155	0.81771	0.00657728	0.966657	0.978165
B8809_RS02765	-0.213382	0.143994	0.298845	-0.240567	0.113025	0.245277
B8809_RS02770	0.127321	0.332598	0.510384	0.209881	0.132253	0.269609
B8809_RS02775	0.643508	0.30214	0.482556	1.31818	0.0375538	0.1255
B8809_RS02780	0.102289	0.737901	0.841655	0.598981	0.0559784	0.159763
B8809_RS02785	-0.31418	0.305752	0.484623	-0.138774	0.617391	0.745061
B8809_RS02790	0.173975	0.601316	0.741541	0.699042	0.0413818	0.132843
B8809_RS02795	-0.577355	0.010555	0.0699859	-1.10388	0.000223424	0.0111998
B8809_RS02800	-0.637467	0.0151612	0.081429	-1.1651	0.000448072	0.0144807
B8809_RS02805	0.318037	0.0515014	0.159312	0.301485	0.0693539	0.178312
B8809_RS02810	0.0257763	0.844928	0.9081	0.188474	0.194415	0.343653
B8809_RS02815	0.150662	0.267912	0.448047	0.198968	0.164518	0.305734
B8809_RS02820	0.414047	0.0196034	0.0939331	0.495624	0.00744176	0.0581945
B8809_RS02825	-0.0826059	0.744058	0.844377	0.0025919	0.991181	0.995444
B8809_RS02830	-0.225235	0.297787	0.477582	-0.135418	0.490336	0.645092
B8809_RS02835	-0.302497	0.106644	0.246441	-0.46816	0.0189828	0.0887112
B8809_RS02840	0.954226	6.32480088010073e-05	0.0038776	0.479489	0.00501052	0.0468687
B8809_RS02845	0.261395	0.0708083	0.194152	0.351973	0.024023	0.0984592
B8809_RS02850	0.167455	0.474304	0.635408	-0.219335	0.341322	0.50535
B8809_RS02855	0.258624	0.182083	0.346276	0.0123904	0.943578	0.967176
B8809_RS02860	0.027974	0.91271	0.947609	-0.204412	0.414364	0.574119
B8809_RS02865	-0.263202	0.180536	0.344446	0.0190178	0.91052	0.947393
B8809_RS02870	-0.117914	0.434107	0.598781	0.185157	0.203031	0.354787
B8809_RS02875	1.34785	8.15368325574685e-05	0.00455442	0.433724	0.0467532	0.143503
B8809_RS02880	1.07056	0.142562	0.297448	0.951803	0.169747	0.312776
B8809_RS02885	0.170993	0.252419	0.431739	0.238935	0.128459	0.26545
B8809_RS02890	0.337123	0.269556	0.450027	0.00973779	0.972503	0.982047
B8809_RS02895	0.0109917	0.930931	0.957375	-0.089253	0.500065	0.65045
B8809_RS02900	-0.170828	0.289651	0.471105	0.157808	0.299573	0.46371
B8809_RS02905	-0.015758	0.910574	0.94666	0.177536	0.225387	0.381629
B8809_RS02910	-0.00687741	0.975354	0.985945	0.20305	0.341844	0.505526
B8809_RS02915	0.123613	0.473536	0.635408	0.233107	0.21758	0.373353
B8809_RS02920	0.164517	0.542169	0.68872	-0.127505	0.62001	0.747299
B8809_RS02925	0.482179	0.0111875	0.070261	-0.018568	0.900575	0.942014
B8809_RS02930	0.478975	0.0086664	0.0655101	0.599618	0.00295963	0.0355557
B8809_RS02935	-0.0727561	0.701757	0.81771	0.127965	0.472518	0.628772
B8809_RS02940	-0.217945	0.243179	0.421841	0.201389	0.306301	0.47179
B8809_RS02945	-0.114737	0.528332	0.6791	-0.423699	0.0365785	0.123295
B8809_RS02950	0.0316807	0.861166	0.919234	0.0442891	0.7949	0.868432
B8809_RS02955	0.246239	0.151842	0.309304	0.372893	0.036947	0.124322
B8809_RS02960	0.555612	0.196811	0.364671	0.988822	0.0255407	0.101
B8809_RS02965	0.149755	0.415461	0.582659	-0.267651	0.153851	0.292353
B8809_RS02970	0.629591	0.00103816	0.0207783	0.397549	0.0131123	0.0746828
B8809_RS02975	-0.00456911	0.976716	0.986811	0.205793	0.238295	0.397159
B8809_RS02980	-0.0630541	0.688066	0.811064	-0.00683279	0.966627	0.978165
B8809_RS02985	1.89041	7.1023874598126e-06	0.000816775	1.27635	0.000114302	0.00657239
B8809_RS02990	0.856913	0.00134161	0.0236292	0.235016	0.217709	0.373353
B8809_RS02995	-0.147091	0.355288	0.528606	-0.134359	0.40715	0.568556
B8809_RS03000	0.61491	0.0882466	0.220616	0.877524	0.0307856	0.110819
B8809_RS03005	0.458324	0.16314	0.323468	-0.00102887	0.997264	0.999171
B8809_RS03010	-0.637394	0.0101258	0.0695211	-0.674524	0.00762503	0.0591545
B8809_RS03015	0.832309	0.107348	0.247524	0.465204	0.32623	0.491356
B8809_RS03020	0.336201	0.0476163	0.153108	0.189715	0.227276	0.383369
B8809_RS03025	0.242383	0.112239	0.255259	0.0390176	0.787153	0.862527
B8809_RS03030	-0.243593	0.16981	0.331316	-0.299049	0.102565	0.22916
B8809_RS03035	0.727617	0.0111449	0.070261	0.798597	0.0051836	0.0482569
B8809_RS03040	0.308134	0.0466539	0.151257	0.23045	0.127063	0.263443
B8809_RS03045	0.811893	0.000244863	0.00844406	0.770063	0.000354299	0.0139121
B8809_RS03050	0.3837	0.0840172	0.21443	0.406858	0.0565882	0.161033
B8809_RS03055	-0.440184	0.0654668	0.183875	-0.471347	0.0510179	0.149832
B8809_RS03060	-0.193213	0.177362	0.341122	-0.278324	0.073338	0.18358
B8809_RS03065	-0.626048	0.00536222	0.0499197	-0.466759	0.0236082	0.0974317
B8809_RS03070	0.439792	0.0541159	0.164792	0.439991	0.0616043	0.167144
B8809_RS03075	0.165239	0.459246	0.622194	0.474068	0.0426792	0.136114
B8809_RS03080	-0.20734	0.370891	0.543954	-0.143037	0.503631	0.653784
B8809_RS03085	-0.134917	0.562396	0.705249	-0.604279	0.0250737	0.100903
B8809_RS03090	-0.319046	0.0415518	0.139817	-0.251197	0.0984087	0.223448
B8809_RS03095	0.307862	0.0524326	0.161426	0.239384	0.113526	0.245605
B8809_RS03100	-0.430705	0.0732945	0.198739	-0.178823	0.437659	0.596669
B8809_RS03105	0.307749	0.180592	0.344446	-0.0214392	0.918348	0.953572
B8809_RS03110	-0.429664	0.0474516	0.15283	-0.400371	0.0517346	0.151182
B8809_RS03115	-0.0227118	0.865271	0.919854	0.0404613	0.761163	0.843579
B8809_RS03120	-0.47498	0.128152	0.277449	-0.387532	0.218504	0.374387
B8809_RS03125	-1.04405	0.00038589	0.0117877	-0.920989	0.000857579	0.0191758
B8809_RS03130	-1.04956	0.00450985	0.0454472	-0.481257	0.0762883	0.187602
B8809_RS03135	-0.148233	0.389172	0.559434	-0.0976489	0.583844	0.721046
B8809_RS03140	-0.00342182	0.980029	0.988116	2.48090252714661e-05	0.99986	0.99986
B8809_RS03145	0.0321699	0.846352	0.909131	-0.149983	0.368883	0.532226
B8809_RS03150	-0.199659	0.229166	0.40508	-0.317914	0.0664034	0.174253
B8809_RS03155	-0.475234	0.0398109	0.136305	-0.567724	0.0216889	0.0937091
B8809_RS03160	-0.495172	0.0362357	0.129036	-0.265903	0.175999	0.321268
B8809_RS03165	-0.247624	0.22883	0.404853	-0.363502	0.078116	0.189993
B8809_RS03170	-0.573851	0.0135658	0.0773209	-0.728484	0.00298268	0.0355557
B8809_RS03175	0.380327	0.0961755	0.230072	0.534811	0.0223334	0.0945757
B8809_RS03180	0.126083	0.572291	0.71445	0.277773	0.231811	0.389005
B8809_RS03185	0.346112	0.083807	0.214281	0.366299	0.062124	0.167946
B8809_RS03190	0.124254	0.506596	0.665775	0.0502096	0.773834	0.85375
B8809_RS03195	0.348771	0.0973319	0.232053	0.408229	0.0477645	0.14455
B8809_RS03200	-0.241972	0.11453	0.257363	-0.155688	0.2787	0.44118
B8809_RS03205	0.593233	0.00186812	0.0274406	0.379438	0.0209995	0.0937091
B8809_RS03210	0.394165	0.022534	0.101274	-0.0513148	0.718636	0.815399
B8809_RS03215	0.943233	0.000122036	0.00546522	0.57599	0.0028107	0.0354511
B8809_RS03220	1.67885	0.00104157	0.0207783	0.695638	0.0740824	0.184572
B8809_RS03225	0.0669572	0.871579	0.922543	0.394044	0.312528	0.47846
B8809_RS03230	-0.442278	0.203134	0.372392	-0.630153	0.0919265	0.212934
B8809_RS03235	0.981102	0.0489552	0.154843	0.29132	0.507697	0.65721
B8809_RS03240	-0.108259	0.740304	0.843249	-0.310403	0.368677	0.532226
B8809_RS03245	0.382939	0.470549	0.63225	0.29235	0.557426	0.695449
B8809_RS03250	0.0726508	0.81847	0.894915	0.0855167	0.771611	0.852259
B8809_RS03255	0.15408	0.298512	0.478353	0.0478757	0.72938	0.822815
B8809_RS03260	0.332012	0.0435176	0.144689	0.511577	0.00624191	0.0530563
B8809_RS03265	-0.358313	0.0499722	0.155665	-0.00072802	0.99661	0.999171
B8809_RS03270	-0.847892	0.0197124	0.0939947	-0.97789	0.0109669	0.0704473
B8809_RS03275	0.948487	0.0179934	0.088831	0.782734	0.039239	0.128928
B8809_RS03280	0.926059	0.0999626	0.236023	1.06184	0.0688287	0.177685
B8809_RS03285	1.23491	5.32572738277394e-05	0.00359027	1.34054	2.4390893555022e-05	0.00340601
B8809_RS03290	0.734837	0.00229117	0.0311058	0.926678	0.000380377	0.0140233
B8809_RS03295	0.67532	0.00281731	0.033999	0.60209	0.00579998	0.0510313
B8809_RS03300	0.269483	0.351495	0.52456	1.15406	0.00136615	0.0251965
B8809_RS03305	0.438368	0.0245247	0.105137	0.409031	0.0388187	0.128193
B8809_RS03310	0.534671	0.0117744	0.0712425	0.556141	0.0100922	0.0666561
B8809_RS03315	0.359173	0.0951461	0.229132	0.179807	0.353319	0.518184
B8809_RS03320	-0.513446	0.293359	0.473667	0.250927	0.543504	0.684978
B8809_RS03325	-0.482276	0.166226	0.326934	-0.0922149	0.752392	0.836494
B8809_RS03330	0.130437	0.724547	0.832739	0.226178	0.514623	0.65973
B8809_RS03335	-0.459005	0.00949442	0.0674967	-0.395352	0.0154523	0.0812075
B8809_RS03340	0.556341	0.0394609	0.135344	0.429632	0.0808403	0.194034
B8809_RS03345	0.529497	0.0186582	0.0910979	0.480221	0.028892	0.108206
B8809_RS03350	0.418396	0.0494263	0.155102	0.483598	0.0222628	0.0945757
B8809_RS03355	0.0550098	0.786367	0.871512	0.195005	0.324692	0.490172
B8809_RS03360	0.468551	0.0310384	0.116693	0.421296	0.0416074	0.133348
B8809_RS03365	0.385093	0.0349858	0.1255	0.743361	0.00155582	0.0263703
B8809_RS03370	-0.0148229	0.941192	0.964882	0.33894	0.137061	0.276241
B8809_RS03375	0.41204	0.0911544	0.223597	0.140817	0.513188	0.658755
B8809_RS03380	-0.414019	0.203307	0.372392	-0.257983	0.429024	0.588851
B8809_RS03385	-0.0930413	0.757936	0.850699	-0.451049	0.168891	0.312082
B8809_RS03390	0.0253059	0.913707	0.94814	-0.27223	0.275046	0.437904
B8809_RS03395	0.0800697	0.734095	0.839372	-0.124195	0.61132	0.740072
B8809_RS03400	-0.0651998	0.786091	0.871512	-0.467213	0.0832745	0.198056
B8809_RS03405	0.0401826	0.745083	0.844427	-0.0831928	0.503996	0.653824
B8809_RS03410	-1.2657	0.00102432	0.0207783	-1.19451	0.00186113	0.0290061
B8809_RS03415	-1.20172	0.00459008	0.0460185	-1.24049	0.00323337	0.0377915
B8809_RS03420	-0.0183779	0.91583	0.949839	0.00358262	0.982682	0.991302
B8809_RS03425	0.523285	0.0110496	0.070261	0.390141	0.034827	0.120415
B8809_RS03430	0.0949882	0.56695	0.709595	0.300303	0.113779	0.245788
B8809_RS03435	0.93086	0.000248197	0.00844406	0.668612	0.00194363	0.0290061
B8809_RS03440	0.536926	0.111187	0.253642	0.0467486	0.877807	0.926126
B8809_RS03445	-0.0498256	0.710093	0.824856	-0.0598356	0.658477	0.769689
B8809_RS03450	-0.248115	0.0828576	0.21314	-0.200734	0.157393	0.296633
B8809_RS03455	-0.366547	0.0597172	0.175033	-0.360197	0.0646513	0.172198
B8809_RS03460	0.597281	0.0543363	0.16495	0.513955	0.0776021	0.189403
B8809_RS03465	1.01775	0.0462005	0.150286	1.38387	0.0152228	0.080832
B8809_RS03470	1.07636	0.000121393	0.00546522	0.65147	0.0029577	0.0355557
B8809_RS03475	-0.333789	0.0543046	0.16495	-0.407492	0.0223653	0.0945757
B8809_RS03480	-0.0514292	0.741392	0.843668	-0.0711523	0.631139	0.751215
B8809_RS03485	0.127355	0.368885	0.541826	0.0748076	0.587657	0.723469
B8809_RS03490	0.169388	0.229517	0.405334	0.224336	0.128628	0.26545
B8809_RS03495	-0.118021	0.612158	0.750796	-0.107348	0.621962	0.747349
B8809_RS03500	0.301228	0.164104	0.324796	0.304942	0.137885	0.277082
B8809_RS03505	-0.428594	0.28947	0.471105	-0.402436	0.281769	0.444889
B8809_RS03510	-0.233961	0.228358	0.404385	-0.155478	0.381583	0.544124
B8809_RS03515	-0.322168	0.286037	0.46639	-0.422851	0.181928	0.328108
B8809_RS03520	-1.35112	0.0128368	0.0744686	-2.57099	0.000408863	0.0140233
B8809_RS03525	-1.32677	0.0108022	0.0699859	-2.13938	0.000721801	0.018069
B8809_RS03530	0.440122	0.0580134	0.171843	0.000482705	0.998149	0.999171
B8809_RS03535	-0.694532	0.00231852	0.0311213	-1.12886	0.000108009	0.00655197
B8809_RS03540	-0.118231	0.365577	0.539398	-0.266558	0.0634366	0.169681
B8809_RS03545	0.28767	0.0790444	0.208545	0.523278	0.0048809	0.046706
B8809_RS03550	0.0650431	0.622632	0.760122	0.362603	0.0266148	0.102627
B8809_RS03555	0.433715	0.0215671	0.0985131	-0.468277	0.015991	0.0826857
B8809_RS03560	-1.25192	0.0385311	0.133324	-0.31812	0.518918	0.664728
B8809_RS03570	0.774364	0.00986161	0.0686102	0.221615	0.356518	0.521311
B8809_RS03575	1.1301	2.99932987038975e-05	0.00254943	0.548146	0.00343409	0.0385392
B8809_RS03580	0.108633	0.525266	0.677856	-0.0889031	0.588716	0.723818
B8809_RS03585	0.213842	0.314707	0.493278	-0.166725	0.413606	0.573475
B8809_RS03590	0.412317	0.0444361	0.14625	0.161756	0.360374	0.524809
B8809_RS03595	0.818004	0.0431342	0.143658	0.666569	0.0741927	0.184572
B8809_RS03600	0.665171	0.0403859	0.137074	0.458573	0.117214	0.250317
B8809_RS03605	-0.679215	0.00307152	0.035743	-0.737748	0.00152345	0.0263703
B8809_RS03610	-0.0132426	0.924777	0.955022	-0.0659607	0.638941	0.756651
B8809_RS03615	0.341644	0.0254416	0.106964	0.0672553	0.601169	0.732537
B8809_RS03620	-0.16479	0.363666	0.537389	-0.420875	0.0344171	0.119512
B8809_RS03625	0.00406645	0.979808	0.988116	0.0114916	0.945614	0.967386
B8809_RS03630	0.618251	0.0107552	0.0699859	0.0526626	0.786024	0.862479
B8809_RS03635	0.0258077	0.900935	0.940881	0.00700451	0.971295	0.981571
B8809_RS03640	0.216584	0.136102	0.287343	0.287456	0.0626024	0.168578
B8809_RS03645	0.414857	0.0924157	0.225585	0.222562	0.31413	0.479035
B8809_RS03650	-0.113061	0.831171	0.901742	0.288423	0.554203	0.692753
B8809_RS03655	-0.382597	0.118393	0.263921	-0.674936	0.0158879	0.0825115
B8809_RS03660	-0.332382	0.0320337	0.118835	-0.207558	0.147133	0.287072
B8809_RS03665	0.303651	0.150717	0.30757	0.0889497	0.638692	0.756651
B8809_RS03670	0.482335	0.0103115	0.0695211	0.6569	0.00194122	0.0290061
B8809_RS03675	-0.259409	0.317716	0.495484	-0.359957	0.154968	0.293648
B8809_RS03680	0.696893	0.0141249	0.0788609	0.320981	0.175335	0.320355
B8809_RS03685	-0.1824	0.395245	0.563195	-0.0308346	0.872864	0.923903
B8809_RS03690	-0.125686	0.340116	0.516247	-0.0644278	0.611743	0.740072
B8809_RS03695	-0.104126	0.553401	0.696202	0.013817	0.932469	0.96141
B8809_RS03700	-0.257275	0.420223	0.587852	-0.0479578	0.866301	0.918946
B8809_RS03705	0.00232386	0.987611	0.992178	-0.239847	0.126402	0.263102
B8809_RS03710	0.769981	0.0190379	0.0916728	0.505361	0.0816705	0.195429
B8809_RS03715	1.09122	0.00347424	0.0385917	0.515545	0.0845168	0.199362
B8809_RS03720	0.382241	0.229774	0.405423	-0.264914	0.391025	0.552751
B8809_RS03725	-0.0547088	0.730245	0.836673	0.323107	0.0758413	0.186991
B8809_RS03730	-0.25908	0.116787	0.260935	-0.0306302	0.84046	0.898362
B8809_RS03735	0.731457	0.000538509	0.014828	0.450637	0.00893397	0.0621972
B8809_RS03740	1.49115	0.000164151	0.00668573	1.11505	0.000948511	0.0199504
B8809_RS03745	1.10668	0.00260716	0.0328839	0.794082	0.0128931	0.0746828
B8809_RS03750	0.943028	0.00985252	0.0686102	0.792791	0.018372	0.0882489
B8809_RS03755	0.053076	0.842798	0.907308	-0.325323	0.25278	0.412508
B8809_RS03760	0.872926	0.00593476	0.0534675	0.661521	0.0190128	0.0887112
B8809_RS03765	-0.132805	0.434718	0.598925	-0.353642	0.0594123	0.16452
B8809_RS03770	-0.13029	0.328836	0.506598	-0.162883	0.242358	0.400855
B8809_RS03775	-0.224695	0.186502	0.350926	-0.293093	0.0949269	0.218637
B8809_RS03780	-0.156657	0.390009	0.560226	-0.148803	0.4339	0.591957
B8809_RS03785	-0.262344	0.143357	0.29847	-0.147986	0.366526	0.529607
B8809_RS03790	-0.0876079	0.513229	0.671595	0.0504301	0.712154	0.808984
B8809_RS03795	-0.201664	0.430345	0.595839	0.0889201	0.697158	0.800952
B8809_RS03800	0.234472	0.122643	0.270122	0.126931	0.38714	0.550043
B8809_RS03805	0.231091	0.158884	0.317605	0.331791	0.0540792	0.156167
B8809_RS03810	-0.311765	0.282508	0.463341	-0.287319	0.282561	0.44513
B8809_RS03815	0.247141	0.283652	0.464291	-0.200517	0.365474	0.529261
B8809_RS03820	-0.393943	0.025781	0.107502	-0.11024	0.492843	0.64665
B8809_RS03825	-0.115808	0.395717	0.563457	-0.0247205	0.855495	0.909303
B8809_RS03830	0.00908711	0.9504	0.971774	-0.0688899	0.648777	0.762235
B8809_RS03835	-0.148086	0.460253	0.623126	-0.366853	0.0934356	0.215918
B8809_RS03840	-0.216612	0.200262	0.369351	-0.308425	0.083242	0.198056
B8809_RS03845	0.123822	0.361103	0.535627	0.0812892	0.549911	0.689593
B8809_RS03850	-0.0671844	0.62845	0.763257	-0.147414	0.294561	0.459224
B8809_RS03855	0.196657	0.251692	0.431252	0.353648	0.0588463	0.163467
B8809_RS03860	-0.555737	0.0298362	0.114372	-0.476505	0.0585109	0.16318
B8809_RS03865	0.692195	0.00154893	0.0253986	0.283701	0.0887808	0.206381
B8809_RS03870	0.729499	0.182783	0.346646	1.59058	0.00790266	0.0600672
B8809_RS03875	0.152831	0.368274	0.541826	0.106283	0.506951	0.65721
B8809_RS03880	-0.0684788	0.600093	0.741113	-0.156845	0.241135	0.400048
B8809_RS03885	-0.363025	0.0987496	0.234059	-0.320536	0.138344	0.277113
B8809_RS03890	-0.400631	0.0262719	0.108182	-0.19698	0.189062	0.336627
B8809_RS03895	-0.189249	0.165806	0.326437	0.0125762	0.920257	0.953925
B8809_RS03900	0.210939	0.123329	0.270992	0.117354	0.372692	0.536534
B8809_RS03905	-0.400945	0.0632842	0.182436	-0.430534	0.0572446	0.161689
B8809_RS03910	0.116696	0.425397	0.591082	0.0761046	0.598806	0.731209
B8809_RS03915	-0.492652	0.110594	0.252878	-0.530837	0.0700567	0.178514
B8809_RS03920	-0.372229	0.0379995	0.132856	-0.216717	0.181437	0.327525
B8809_RS03925	-0.435344	0.0211605	0.0977841	-0.467928	0.0131793	0.0746828
B8809_RS03930	0.440357	0.0242829	0.104549	0.278579	0.12912	0.26545
B8809_RS03935	0.465673	0.00760444	0.0624651	0.501636	0.00562293	0.0501956
B8809_RS03940	0.211831	0.260524	0.440536	0.150924	0.389541	0.55185
B8809_RS03945	-0.0271325	0.862803	0.919854	-0.0202275	0.89203	0.936584
B8809_RS03950	0.226458	0.300015	0.479975	0.340151	0.15359	0.292353
B8809_RS03955	0.193679	0.170261	0.331736	-0.102224	0.45276	0.610024
B8809_RS03960	0.0657917	0.655464	0.783271	0.0166743	0.905759	0.944405
B8809_RS03965	0.706588	0.00246784	0.0319511	0.054098	0.746826	0.833834
B8809_RS03970	0.509674	0.0237869	0.104034	-0.102334	0.587162	0.723469
B8809_RS03975	1.83422	1.17545892872947e-05	0.00114901	0.485285	0.0386032	0.127698
B8809_RS03980	1.17215	0.0075525	0.0623002	0.424975	0.234077	0.391128
B8809_RS03985	0.661932	0.000677832	0.0169512	0.18805	0.165048	0.306138
B8809_RS03990	1.74534	0.00439217	0.0447223	1.60686	0.005549	0.0497628
B8809_RS03995	0.166712	0.717903	0.830092	-0.0450588	0.918666	0.953572
B8809_RS04000	-0.423001	0.0891498	0.220653	-0.400501	0.0830923	0.198056
B8809_RS04010	-0.545239	0.0188573	0.0912949	-0.656979	0.00866265	0.0621972
B8809_RS04015	-0.705807	0.00168281	0.0264381	-0.433632	0.0185542	0.0883418
B8809_RS04020	-0.408265	0.0293262	0.113687	-0.328726	0.0721673	0.181113
B8809_RS04025	0.206345	0.26124	0.44104	0.321495	0.0884844	0.205937
B8809_RS04030	-0.35554	0.0652089	0.183582	-0.204356	0.272786	0.4357
B8809_RS04035	-0.733947	0.00426014	0.0438346	-0.579592	0.0160618	0.0826857
B8809_RS04040	-0.455132	0.0788023	0.208187	-0.425269	0.0795539	0.191773
B8809_RS04045	-0.113326	0.467221	0.629621	0.00964349	0.94748	0.968238
B8809_RS04050	-0.0334336	0.857721	0.917813	0.160826	0.36528	0.529261
B8809_RS04055	0.412354	0.046731	0.151257	0.201716	0.264418	0.425339
B8809_RS04060	-0.792692	0.00111629	0.0213859	-0.947201	0.000253596	0.0116468
B8809_RS04065	-0.28978	0.256401	0.435503	-0.276703	0.247092	0.405256
B8809_RS04070	0.323332	0.352325	0.524997	0.106245	0.743066	0.83106
B8809_RS04075	0.101055	0.734182	0.839372	0.0235155	0.932887	0.96141
B8809_RS04080	-0.488246	0.115735	0.259339	-0.291481	0.280989	0.444444
B8809_RS04085	0.709122	0.0372303	0.131619	0.890331	0.00990072	0.0656132
B8809_RS04090	1.03872	0.0246605	0.105265	0.336433	0.395788	0.556265
B8809_RS04095	1.20755	0.0049907	0.0480631	0.914492	0.0169305	0.0844756
B8809_RS04100	0.54982	0.0445987	0.146539	0.61069	0.0226584	0.0950583
B8809_RS04105	0.376044	0.0803998	0.210417	0.483164	0.0258313	0.101
B8809_RS04110	0.508475	0.0110569	0.070261	0.495431	0.0131514	0.0746828
B8809_RS04115	-0.572606	0.0721051	0.196605	-0.646917	0.0371554	0.1245
B8809_RS04120	-0.0508586	0.935526	0.960081	-0.376342	0.542617	0.684397
B8809_RS04125	-0.0815683	0.760345	0.852336	-0.0401622	0.871378	0.922829
B8809_RS04130	-0.582258	0.290771	0.471905	-0.501725	0.321336	0.486986
B8809_RS04135	-0.666286	0.0562553	0.168116	-0.50979	0.0990133	0.22456
B8809_RS04140	0.696188	0.00554318	0.0511175	0.374359	0.0793891	0.191612
B8809_RS04145	-0.152064	0.632046	0.765108	-0.223082	0.454505	0.611532
B8809_RS04150	-0.192107	0.240944	0.420201	0.0567148	0.705718	0.805887
B8809_RS04155	-0.124339	0.479047	0.639712	-0.0208719	0.902771	0.942294
B8809_RS04160	-0.712586	0.0134782	0.0770462	-0.758851	0.00785876	0.0600672
B8809_RS04165	0.056522	0.800188	0.882328	0.17074	0.419989	0.578732
B8809_RS04170	0.600171	0.00883979	0.0655101	0.507145	0.0162472	0.0827351
B8809_RS04175	-0.0872926	0.67539	0.79975	-0.132259	0.501671	0.652105
B8809_RS04180	0.0981587	0.520691	0.675482	-0.10955	0.479279	0.635354
B8809_RS04185	0.251742	0.128999	0.278666	0.213311	0.179729	0.325259
B8809_RS04190	0.256491	0.230226	0.405855	-0.070167	0.737432	0.8276
B8809_RS04195	-0.0824558	0.681468	0.805483	-0.254797	0.235628	0.393384
B8809_RS04200	-0.107439	0.529538	0.680188	-0.160691	0.373538	0.537109
B8809_RS04205	0.177779	0.295889	0.474929	-0.115631	0.498527	0.649314
B8809_RS04210	-0.190539	0.209315	0.380662	-0.398613	0.0231055	0.0963383
B8809_RS04215	-0.608919	0.0125907	0.073477	-0.551999	0.013727	0.0770388
B8809_RS04220	-0.57609	0.012523	0.073301	-0.528716	0.0171825	0.0854751
B8809_RS04225	-0.471029	0.00871764	0.0655101	-0.442146	0.00945869	0.0646564
B8809_RS04230	-0.118224	0.453563	0.616632	-0.301604	0.0695563	0.178312
B8809_RS04235	-0.141767	0.334836	0.511505	-0.0363522	0.790731	0.86507
B8809_RS04240	-0.215053	0.144054	0.298845	-0.211338	0.155244	0.293807
B8809_RS04245	-0.247727	0.154266	0.312539	-0.285028	0.0914329	0.212294
B8809_RS04250	0.0314994	0.859011	0.918691	-0.0987013	0.567617	0.705013
B8809_RS04255	-0.279948	0.133072	0.282779	-0.179941	0.282547	0.44513
B8809_RS04260	-0.161326	0.255829	0.435503	-0.122135	0.384745	0.547835
B8809_RS04265	-0.42599	0.0473876	0.15283	-0.467374	0.0297049	0.109511
B8809_RS04270	0.176631	0.669454	0.794647	0.129757	0.738711	0.82856
B8809_RS04275	-0.177111	0.550864	0.694799	-0.555933	0.0765596	0.188033
B8809_RS04280	0.243669	0.324516	0.502718	-0.128173	0.584379	0.72125
B8809_RS04285	0.377336	0.0965095	0.230374	0.398968	0.0714218	0.180626
B8809_RS04290	0.18141	0.247319	0.426751	0.338831	0.0396834	0.129873
B8809_RS04295	0.00306725	0.989608	0.993164	0.0234571	0.915239	0.951245
B8809_RS04300	-0.433642	0.0115956	0.0706209	-0.434441	0.0088725	0.0621972
B8809_RS04305	0.785784	0.0101853	0.0695211	-0.020011	0.934409	0.962134
B8809_RS04310	0.707057	0.333275	0.511021	0.266525	0.700557	0.801867
B8809_RS04315	0.527966	0.022621	0.101431	0.596295	0.0156565	0.0820602
B8809_RS04320	0.479445	0.243087	0.421841	-0.9447	0.0488297	0.146914
B8809_RS04325	0.336057	0.275143	0.456672	-0.165271	0.571415	0.70838
B8809_RS04330	0.287662	0.344934	0.518728	-0.140388	0.628154	0.750383
B8809_RS04335	0.379513	0.0801244	0.209977	0.0247848	0.895513	0.938157
B8809_RS04340	1.80295	0.000574236	0.0151707	1.04332	0.0126265	0.0746346
B8809_RS04345	-0.115376	0.650782	0.779945	-0.238635	0.330795	0.496469
B8809_RS04350	0.752508	0.0082347	0.0641388	0.154775	0.487064	0.64165
B8809_RS04355	0.658592	0.00442273	0.0448002	0.691389	0.00371937	0.0403965
B8809_RS04360	0.531759	0.0318894	0.11875	0.153328	0.462027	0.619403
B8809_RS04365	0.314523	0.15572	0.314172	0.00912729	0.963453	0.977453
B8809_RS04370	0.779379	0.00129561	0.0232379	0.56512	0.00707568	0.0568831
B8809_RS04375	-0.305368	0.386257	0.557294	0.0132147	0.965935	0.978165
B8809_RS04380	-0.0794046	0.720058	0.830092	-0.150332	0.476515	0.632872
B8809_RS04385	-1.2648	0.0189783	0.0916113	-2.57221	0.000324053	0.0139121
B8809_RS04390	-1.51989	0.0141188	0.0788609	-3.15303	0.00033638	0.0139121
B8809_RS04395	-1.28762	0.00685024	0.0587378	-2.57344	0.000137051	0.00744264
B8809_RS04400	-1.17922	0.00252867	0.0321009	-2.25868	4.49650779055652e-05	0.00416198
B8809_RS04405	-0.0499249	0.790681	0.874544	-0.77215	0.00283985	0.0355557
B8809_RS04410	1.21689	0.000532506	0.014828	0.855592	0.00387787	0.0414275
B8809_RS04415	-0.474945	0.0702286	0.193376	-0.423929	0.0783759	0.190105
B8809_RS04420	0.208904	0.522677	0.676961	-0.0427568	0.889138	0.934168
B8809_RS04425	0.0276998	0.924149	0.955022	0.0896764	0.740217	0.829298
B8809_RS04430	0.25715	0.0784741	0.207601	0.23911	0.0979223	0.222616
B8809_RS04435	0.285911	0.0866103	0.218481	0.248828	0.133749	0.271243
B8809_RS04440	-0.0840765	0.635966	0.768426	-0.000552944	0.997352	0.999171
B8809_RS04445	-0.170519	0.457108	0.620587	-0.203139	0.347164	0.511459
B8809_RS04450	-0.128933	0.424047	0.590465	-0.0780031	0.619777	0.747299
B8809_RS04455	-0.153713	0.484914	0.645341	0.0635642	0.752631	0.836494
B8809_RS04460	-0.160606	0.424706	0.59096	-0.317432	0.116807	0.250117
B8809_RS04465	-1.05007	0.0103873	0.0695432	-2.01126	0.000259152	0.0116468
B8809_RS04470	0.798899	0.00263152	0.0329783	0.711329	0.00538176	0.0489364
B8809_RS04475	0.269051	0.124846	0.273625	-0.0194419	0.90109	0.942049
B8809_RS04480	0.00951259	0.973752	0.985855	0.19209	0.475698	0.632216
B8809_RS04485	0.310949	0.0522444	0.161354	0.13555	0.336065	0.500858
B8809_RS04490	0.0319457	0.867235	0.919854	-0.0615164	0.733695	0.826252
B8809_RS04495	-0.22175	0.188059	0.35204	-0.321167	0.068804	0.177685
B8809_RS04500	0.0768512	0.587244	0.728928	0.0660584	0.630882	0.751215
B8809_RS04505	-0.00825096	0.967938	0.982513	-0.00831453	0.965474	0.978165
B8809_RS04510	-0.0127259	0.938986	0.963126	-0.118228	0.472785	0.628772
B8809_RS04515	0.0549147	0.707586	0.823424	-0.0615359	0.679389	0.787785
B8809_RS04520	-0.115356	0.379026	0.551148	-0.0257841	0.837714	0.897096
B8809_RS04525	0.153165	0.33011	0.508076	0.00691529	0.962454	0.976945
B8809_RS04530	-0.226401	0.109291	0.250778	-0.216119	0.118929	0.252723
B8809_RS04535	-0.24539	0.0879253	0.220454	-0.156302	0.264776	0.425339
B8809_RS04540	-0.156562	0.337797	0.513995	-0.0168931	0.919429	0.953572
B8809_RS04545	-0.171866	0.284808	0.464775	-0.232629	0.1403	0.28038
B8809_RS04550	0.751556	0.0177909	0.0882772	0.761429	0.0128134	0.0746828
B8809_RS04555	0.682423	0.00095099	0.0202085	0.628129	0.00141614	0.0258744
B8809_RS04560	-0.155806	0.347115	0.520806	0.00167025	0.991786	0.995444
B8809_RS04565	-0.209318	0.177575	0.341122	-0.125284	0.420358	0.578732
B8809_RS04570	-0.359644	0.0235078	0.103424	-0.296627	0.0510425	0.149832
B8809_RS04575	-0.0605413	0.714181	0.827638	-0.114404	0.511315	0.658648
B8809_RS04580	-0.302098	0.161406	0.321332	-0.430032	0.0654916	0.173256
B8809_RS04585	-0.0222676	0.953468	0.973892	0.408146	0.255911	0.415882
B8809_RS04590	0.231731	0.195249	0.363307	0.0798304	0.648502	0.762235
B8809_RS04595	0.694774	0.00128736	0.0232379	0.268591	0.100132	0.225859
B8809_RS04600	-0.210933	0.249466	0.428941	-0.487392	0.0226009	0.0950583
B8809_RS04605	0.00576878	0.974385	0.985945	-0.0713265	0.703379	0.804155
B8809_RS04610	-0.033846	0.790892	0.874544	0.00964999	0.939553	0.965226
B8809_RS04615	-0.201507	0.215223	0.387797	-0.121484	0.447116	0.606181
B8809_RS04620	-0.246364	0.132353	0.282394	-0.239477	0.152655	0.291939
B8809_RS04625	0.223444	0.304926	0.483873	0.515085	0.0439325	0.138753
B8809_RS04630	-0.102859	0.55173	0.695443	0.0979873	0.585253	0.721874
B8809_RS04635	0.369502	0.0652631	0.183582	0.274977	0.135995	0.274659
B8809_RS04640	0.383185	0.046641	0.151257	0.0183867	0.910564	0.947393
B8809_RS04645	0.0530141	0.755846	0.849729	-0.0983706	0.549427	0.689429
B8809_RS04650	-0.0476533	0.750457	0.846103	0.0304355	0.84609	0.902896
B8809_RS04655	0.139211	0.49511	0.65623	0.505206	0.0365623	0.123295
B8809_RS04660	-0.0808322	0.609837	0.748889	0.100866	0.54632	0.686411
B8809_RS04665	1.15217	0.0624766	0.180951	1.34076	0.0273209	0.104162
B8809_RS04670	1.19029	0.0080688	0.0634333	1.65692	0.000753212	0.0184066
B8809_RS04675	0.339607	0.0732546	0.198739	0.256562	0.148189	0.28799
B8809_RS04680	0.506452	0.105596	0.245178	0.738507	0.033644	0.117244
B8809_RS04685	0.399292	0.384389	0.556842	0.886852	0.0565217	0.161033
B8809_RS04690	0.479758	0.00850974	0.0654982	0.288714	0.0731217	0.183273
B8809_RS04695	-0.0787525	0.672813	0.797181	0.204737	0.29533	0.460056
B8809_RS04700	-0.214976	0.1745	0.337102	-0.266343	0.0979284	0.222616
B8809_RS04705	0.378385	0.0200303	0.0944322	0.265435	0.079036	0.191103
B8809_RS04710	0.269279	0.130673	0.281041	-0.0513548	0.749955	0.83542
B8809_RS04715	0.50943	0.0382259	0.132974	0.648553	0.0177949	0.0874095
B8809_RS04720	0.451009	0.0345389	0.124437	0.533	0.0215765	0.0937091
B8809_RS04725	0.168587	0.516029	0.673261	-0.0582844	0.815959	0.880611
B8809_RS04730	0.0547293	0.734935	0.839742	-0.0537336	0.736816	0.827384
B8809_RS04735	0.762232	0.0079285	0.0628467	0.538334	0.0356118	0.121852
B8809_RS04740	0.420016	0.0764404	0.204531	0.268089	0.218978	0.37487
B8809_RS04745	0.549792	0.0299863	0.114498	0.336428	0.140549	0.28038
B8809_RS04750	0.292685	0.192019	0.358203	0.555707	0.0352873	0.121029
B8809_RS04755	-0.629006	0.000825741	0.0185603	-0.487852	0.00336291	0.0384473
B8809_RS04760	-0.386902	0.0809997	0.211139	-0.152182	0.480009	0.635354
B8809_RS04765	0.460273	0.00580741	0.0525624	0.269762	0.0660601	0.174056
B8809_RS04770	-0.146442	0.327833	0.505851	-0.109993	0.459756	0.6169
B8809_RS04775	0.0379505	0.777497	0.865608	-0.0586222	0.669351	0.78031
B8809_RS04780	0.229834	0.0978914	0.233103	0.353692	0.0210734	0.0937091
B8809_RS04785	0.128508	0.307011	0.485604	-0.102932	0.411005	0.57149
B8809_RS04790	0.420025	0.126916	0.27569	0.62526	0.0300773	0.109774
B8809_RS04795	0.633997	0.0188661	0.0912949	0.953358	0.00221632	0.0302444
B8809_RS04800	0.297707	0.0676022	0.188334	0.309695	0.051226	0.150145
B8809_RS04805	0.233839	0.352273	0.524997	-0.0906687	0.700345	0.801867
B8809_RS04810	0.973699	0.000112341	0.00546522	0.543405	0.00427426	0.043073
B8809_RS04815	0.218399	0.246361	0.425474	0.234343	0.192372	0.340351
B8809_RS04820	0.530709	0.0441009	0.145637	0.615554	0.0183545	0.0882489
B8809_RS04825	1.05067	0.00340806	0.0382917	0.750833	0.0161565	0.0826857
B8809_RS04830	1.22646	0.0329286	0.121006	0.874596	0.0963566	0.220067
B8809_RS04835	0.510906	0.0053123	0.0497772	0.387729	0.0213858	0.0937091
B8809_RS04840	-0.22433	0.161305	0.321332	-0.30593	0.0716128	0.180626
B8809_RS04845	0.877459	0.000118723	0.00546522	0.525299	0.00331857	0.0381635
B8809_RS04850	1.22943	0.000997742	0.0205325	0.265989	0.31302	0.478837
B8809_RS04855	-0.08331	0.550661	0.694799	-0.036152	0.797289	0.869325
B8809_RS04860	0.118148	0.541728	0.688608	0.169892	0.360062	0.524809
B8809_RS04865	0.437144	0.0441864	0.145673	0.618923	0.00933121	0.0640088
B8809_RS04870	0.0853794	0.653378	0.781734	0.260737	0.177596	0.323278
B8809_RS04875	-0.530268	0.00541647	0.0501858	-0.533668	0.00572647	0.0508875
B8809_RS04880	-0.329842	0.0426705	0.1426	-0.0767342	0.604197	0.734967
B8809_RS04885	-0.709483	0.0136389	0.0775007	-0.695347	0.0166406	0.0838462
B8809_RS04890	0.278854	0.0730336	0.198582	-0.0874131	0.543778	0.684978
B8809_RS04895	-0.157814	0.441336	0.603243	0.0795945	0.710771	0.808823
B8809_RS04900	-0.313756	0.255054	0.434725	-0.296393	0.300062	0.4641
B8809_RS04905	0.080606	0.516601	0.673261	0.153017	0.244797	0.403397
B8809_RS04910	-0.190314	0.227836	0.404125	-0.206319	0.209182	0.362545
B8809_RS04915	-0.135748	0.651085	0.779945	-0.769768	0.0278501	0.10511
B8809_RS04920	0.269465	0.0846417	0.215462	0.414098	0.0188375	0.0887112
B8809_RS04925	-0.37908	0.0324303	0.120075	-0.321937	0.0542535	0.156439
B8809_RS04930	-0.422567	0.0198924	0.0943657	-0.410566	0.0234061	0.0971526
B8809_RS04935	0.0689394	0.73369	0.839372	-0.0268	0.88849	0.934168
B8809_RS04940	0.393031	0.302965	0.482948	0.986609	0.0192754	0.0892221
B8809_RS04945	2.04084	0.000241757	0.00844406	1.0522	0.0125677	0.0746346
B8809_RS04950	2.60086	0.000117524	0.00546522	1.40585	0.00617936	0.0530563
B8809_RS04955	1.2531	0.00765767	0.0624865	0.498319	0.197167	0.347575
B8809_RS04960	2.69396	0.0026865	0.0330728	1.82482	0.0199508	0.091033
B8809_RS04965	2.60673	0.000460545	0.0133426	1.2397	0.0299128	0.109512
B8809_RS04970	1.63309	0.00108765	0.0212636	0.342065	0.343412	0.507078
B8809_RS04975	1.87584	0.00387726	0.0418787	0.580324	0.265273	0.425438
B8809_RS04980	1.35721	0.00144095	0.0249297	0.960762	0.00856614	0.0621972
B8809_RS04985	0.986503	0.0308544	0.116454	-0.000531504	0.998929	0.99944
B8809_RS04990	1.96562	0.0373367	0.131757	2.23732	0.0158529	0.0825115
B8809_RS04995	-0.160193	0.388454	0.558814	-0.0635522	0.731167	0.824105
B8809_RS05000	-0.268564	0.126487	0.27537	-0.321851	0.0647708	0.172281
B8809_RS05005	0.225748	0.124986	0.273625	0.0242597	0.855814	0.909303
B8809_RS05015	-0.0634982	0.720626	0.830184	-0.21704	0.219934	0.375673
B8809_RS05020	0.9822	0.00899691	0.0659921	0.557838	0.0816092	0.195429
B8809_RS05025	0.0746241	0.786206	0.871512	-0.0400978	0.87696	0.925732
B8809_RS05030	0.018447	0.904789	0.943897	0.167801	0.298072	0.462852
B8809_RS05035	0.112184	0.398431	0.565673	0.0357514	0.787524	0.862527
B8809_RS05040	-0.346337	0.321343	0.498987	-0.297875	0.354448	0.519449
B8809_RS05045	-0.294654	0.372898	0.54567	-0.343172	0.276859	0.438978
B8809_RS05050	0.116841	0.467305	0.629621	0.127693	0.438253	0.597062
B8809_RS05055	-0.146346	0.269284	0.449957	-0.203753	0.140299	0.28038
B8809_RS05060	0.770789	0.105529	0.245178	1.07032	0.026075	0.101741
B8809_RS05065	0.15551	0.334899	0.511505	0.271107	0.123008	0.258859
B8809_RS05070	-0.0508693	0.701465	0.81771	0.130331	0.323095	0.488542
B8809_RS05075	0.00130913	0.992552	0.995097	0.15331	0.27529	0.43791
B8809_RS05080	0.0873092	0.557029	0.699416	0.221467	0.14451	0.284508
B8809_RS05085	-0.31952	0.127126	0.275839	-0.253433	0.186179	0.333315
B8809_RS05095	-0.193436	0.768241	0.858726	-0.57421	0.381365	0.544124
B8809_RS05110	0.498996	0.0819508	0.211923	0.191651	0.450153	0.608189
B8809_RS05115	-0.111674	0.719016	0.830092	0.0517042	0.855099	0.909303
B8809_RS05120	0.611718	0.0943408	0.22859	0.339084	0.306482	0.47179
B8809_RS05135	-0.48747	0.27812	0.459615	-0.475693	0.259205	0.419145
B8809_RS05140	-0.61755	0.34787	0.521538	-0.188324	0.749149	0.835215
B8809_RS05145	-0.286062	0.393907	0.561954	-0.376979	0.241702	0.400107
B8809_RS05150	-0.342758	0.466504	0.629621	-0.0267231	0.949508	0.968687
B8809_RS05155	-0.826056	0.122695	0.270122	-0.0871372	0.838724	0.897485
B8809_RS05160	-0.167893	0.26559	0.445412	-0.243192	0.112203	0.244817
B8809_RS05165	-0.0818502	0.516403	0.673261	-0.00810995	0.949229	0.968687
B8809_RS05170	0.22054	0.387768	0.558237	-0.118718	0.624917	0.749058
B8809_RS05175	0.120854	0.413428	0.581884	0.12918	0.361058	0.524809
B8809_RS05180	0.275333	0.258911	0.438836	0.174352	0.44069	0.59913
B8809_RS05185	-0.259013	0.122154	0.26981	-0.245207	0.122226	0.257759
B8809_RS05190	-0.210345	0.15805	0.316587	-0.172197	0.239793	0.399315
B8809_RS05195	-0.670569	0.0834295	0.213767	-0.559732	0.10953	0.240867
B8809_RS05205	-0.928169	0.0147237	0.0804046	-0.549581	0.071849	0.180626
B8809_RS05210	0.481188	0.303942	0.483114	0.202654	0.645098	0.760197
B8809_RS05215	-0.495545	0.3049	0.483873	-1.07871	0.0435668	0.138227
B8809_RS05220	0.742001	0.0429171	0.143179	0.552094	0.0977766	0.222616
B8809_RS05225	0.187354	0.512631	0.671262	-0.137029	0.615281	0.743433
B8809_RS05230	-0.00913168	0.979629	0.988116	0.473701	0.167394	0.309901
B8809_RS05235	0.0820145	0.837285	0.903937	0.196404	0.5994	0.731417
B8809_RS05240	0.0476029	0.896042	0.937272	0.107779	0.750884	0.835503
B8809_RS05245	0.122133	0.742774	0.844209	0.142671	0.682752	0.789811
B8809_RS05250	0.194839	0.671405	0.796479	1.56795	0.0035403	0.0393255
B8809_RS05255	1.54363	0.000226163	0.00844406	0.94321	0.00443721	0.0444308
B8809_RS05260	0.903629	0.00232415	0.0311213	0.306244	0.169414	0.312457
B8809_RS05265	1.23237	0.00289502	0.0345974	0.636261	0.0575628	0.161689
B8809_RS05270	-0.00861682	0.974902	0.985945	-0.886462	0.0113366	0.0717163
B8809_RS05275	1.24944	0.00691429	0.0590281	1.185	0.0114208	0.071793
B8809_RS05280	1.32498	0.0850705	0.21591	1.82037	0.0294695	0.109511
B8809_RS05285	0.173241	0.305895	0.484623	0.334495	0.0599499	0.165304
B8809_RS05290	0.205593	0.220435	0.395731	0.163857	0.297428	0.462663
B8809_RS05295	0.527218	0.00483729	0.0474101	0.215034	0.158894	0.298408
B8809_RS05300	0.243908	0.209752	0.380874	0.339855	0.0784916	0.19015
B8809_RS05305	0.311637	0.058629	0.17288	0.268848	0.0845378	0.199362
B8809_RS05310	-0.826094	0.0183707	0.0900117	-1.41088	0.000900588	0.0193478
B8809_RS05315	-0.339432	0.0953729	0.229132	-0.343789	0.0768549	0.188285
B8809_RS05320	0.605018	0.113125	0.256269	0.271505	0.431299	0.590055
B8809_RS05325	0.0502534	0.748011	0.846103	0.208673	0.229924	0.386834
B8809_RS05330	0.221731	0.368689	0.541826	0.400579	0.105325	0.23432
B8809_RS05335	0.0681841	0.663691	0.789707	-0.0253556	0.870498	0.922398
B8809_RS05340	0.0148052	0.928802	0.956192	-0.215342	0.202472	0.354371
B8809_RS05345	-0.149424	0.372047	0.545106	-0.0903054	0.557831	0.69551
B8809_RS05350	-0.425149	0.0769728	0.205296	-0.348536	0.151369	0.29098
B8809_RS05355	0.606617	0.0639787	0.182701	0.64619	0.0409917	0.132449
B8809_RS05360	-1.06843	0.00228894	0.0311058	-1.36493	0.000495929	0.01469
B8809_RS05365	-0.067404	0.650056	0.779945	0.0838435	0.593915	0.727054
B8809_RS05370	0.229147	0.284184	0.464291	0.123683	0.533916	0.677795
B8809_RS05375	0.787223	0.0145355	0.0798226	0.61488	0.0350257	0.120555
B8809_RS05380	0.59271	0.108166	0.248782	0.576096	0.099502	0.225407
B8809_RS05385	0.58753	0.0945048	0.22866	0.474166	0.144275	0.284331
B8809_RS05390	-0.0857048	0.69578	0.815009	-0.111282	0.590938	0.724771
B8809_RS05395	0.182375	0.687533	0.811064	-0.32941	0.46497	0.620912
B8809_RS05400	-0.143228	0.393214	0.561939	0.083068	0.635668	0.755
B8809_RS05405	-0.0136733	0.948424	0.970769	0.233155	0.28815	0.452481
B8809_RS05410	0.0072248	0.9693	0.983384	0.139086	0.467373	0.62327
B8809_RS05415	-0.0652234	0.620146	0.758396	0.0774454	0.56876	0.705985
B8809_RS05420	-0.0799849	0.688861	0.811279	0.0958713	0.611664	0.740072
B8809_RS05425	0.477884	0.0268461	0.109413	0.712262	0.00445445	0.0444308
B8809_RS05430	-0.0905326	0.550472	0.694799	-0.0513321	0.718191	0.815368
B8809_RS05435	0.250946	0.0834265	0.213767	0.0699768	0.599725	0.731417
B8809_RS05440	0.170941	0.390878	0.560469	0.280019	0.184309	0.331784
B8809_RS05445	0.690309	0.0125105	0.073301	0.750819	0.00633769	0.053624
B8809_RS05450	0.362773	0.0368442	0.130727	0.351673	0.047153	0.143503
B8809_RS05455	0.304023	0.0558783	0.16759	0.21211	0.172577	0.316797
B8809_RS05460	0.0021072	0.995719	0.996739	-0.34513	0.376589	0.539759
B8809_RS05465	-0.0361488	0.819814	0.895307	-0.00176842	0.990625	0.995444
B8809_RS05470	-0.124994	0.342922	0.517294	-0.100143	0.457898	0.614829
B8809_RS05475	-0.0469142	0.764462	0.855479	0.212964	0.211365	0.365356
B8809_RS05480	-0.349152	0.0583983	0.17246	-0.0684088	0.65231	0.765465
B8809_RS05485	0.0454464	0.829475	0.901394	-0.16475	0.424763	0.583974
B8809_RS05490	0.0582001	0.880214	0.925727	-0.315334	0.409379	0.57004
B8809_RS05495	1.61105	0.00311636	0.0358381	0.456836	0.281256	0.444507
B8809_RS05500	0.237022	0.423109	0.58975	0.000750145	0.997993	0.999171
B8809_RS05505	-0.749787	0.00188084	0.0274406	-0.624995	0.00684125	0.0556949
B8809_RS05510	0.508263	0.0152528	0.081608	0.248456	0.157683	0.296699
B8809_RS05515	0.914216	0.000439099	0.0132067	0.46521	0.0193175	0.0892221
B8809_RS05520	2.07869	0.00157198	0.0253986	1.08841	0.0410558	0.132449
B8809_RS05525	0.438734	0.0177368	0.0882328	0.452604	0.0189325	0.0887112
B8809_RS05530	-0.522567	0.00364187	0.0397757	-0.459347	0.00582096	0.0510313
B8809_RS05535	-0.575035	0.0014858	0.0252587	-0.543569	0.00234023	0.0309761
B8809_RS05540	-0.209578	0.146732	0.301959	-0.294695	0.0575619	0.161689
B8809_RS05545	0.0316492	0.816294	0.893535	0.143713	0.318241	0.484172
B8809_RS05550	0.13431	0.451883	0.615203	0.573884	0.00659927	0.0549003
B8809_RS05555	0.340289	0.0643634	0.182803	0.504933	0.0105479	0.0687371
B8809_RS05560	-0.294978	0.07815	0.207304	-0.36655	0.039231	0.128928
B8809_RS05565	1.32598	0.000163253	0.00668573	0.901369	0.00171003	0.0277343
B8809_RS05570	-0.680443	0.0109344	0.070261	-0.754756	0.00786606	0.0600672
B8809_RS05575	-0.273615	0.392416	0.56162	-0.613411	0.0686582	0.177685
B8809_RS05580	-0.241962	0.315143	0.493278	-0.567971	0.0306444	0.110743
B8809_RS05585	0.302262	0.164309	0.324796	0.533485	0.0250358	0.100903
B8809_RS05590	0.63929	0.00921972	0.066309	0.644813	0.00742612	0.0581945
B8809_RS05595	-0.16957	0.278616	0.460046	-0.0473997	0.764428	0.846718
B8809_RS05600	0.114721	0.563905	0.706236	0.127278	0.499156	0.649701
B8809_RS05605	0.113567	0.645602	0.776231	-0.0829329	0.724802	0.819069
B8809_RS05610	-0.505636	0.0235235	0.103424	-0.823411	0.00206024	0.0291053
B8809_RS05615	-0.417203	0.079832	0.209774	-0.975047	0.00169678	0.0277343
B8809_RS05620	-0.530227	0.0334771	0.122332	-0.774922	0.00484174	0.046706
B8809_RS05625	-0.51734	0.0370057	0.131062	-0.506217	0.0447003	0.140272
B8809_RS05630	-0.323558	0.0644478	0.182803	-0.300692	0.0834206	0.198162
B8809_RS05635	-0.453547	0.0263257	0.108182	-0.550551	0.0121908	0.0734963
B8809_RS05640	-0.0637267	0.688263	0.811064	0.160166	0.29267	0.456938
B8809_RS05645	-0.196256	0.220215	0.395698	-0.220748	0.185263	0.332459
B8809_RS05650	-0.298392	0.19752	0.364794	-0.4083	0.0953364	0.218758
B8809_RS05655	-0.222996	0.272491	0.454538	-0.312064	0.148288	0.28799
B8809_RS05660	0.605015	0.027656	0.110117	0.930453	0.00450236	0.0444551
B8809_RS05665	-0.17804	0.210535	0.381814	-0.281936	0.0553936	0.15879
B8809_RS05670	0.0254142	0.887906	0.930955	0.0218621	0.902127	0.942125
B8809_RS05675	-0.0557936	0.693673	0.813028	-0.0385716	0.779781	0.856927
B8809_RS05680	-0.178241	0.239811	0.418599	-0.370564	0.0274372	0.104318
B8809_RS05685	0.337913	0.113708	0.2564	0.131487	0.491872	0.646244
B8809_RS05690	0.405816	0.0228801	0.102125	-0.0384256	0.799341	0.869966
B8809_RS05695	0.357899	0.209821	0.380874	0.497743	0.075944	0.186991
B8809_RS05700	0.236827	0.291426	0.47242	0.66439	0.00856348	0.0621972
B8809_RS05705	0.527289	0.0909086	0.223274	0.133981	0.627854	0.750383
B8809_RS05710	0.678525	0.00748289	0.0622512	0.279786	0.170358	0.313606
B8809_RS05715	0.706077	0.00674871	0.0584594	0.272053	0.189055	0.336627
B8809_RS05720	1.09832	0.000238985	0.00844406	0.540696	0.0137386	0.0770388
B8809_RS05725	-0.166504	0.340961	0.516411	0.0459928	0.769553	0.851911
B8809_RS05730	0.153497	0.420314	0.587852	0.366617	0.0649072	0.172404
B8809_RS05735	-0.0799199	0.534346	0.683669	-0.0677267	0.60465	0.734967
B8809_RS05740	-0.105299	0.470114	0.6321	0.0420807	0.778632	0.856668
B8809_RS05745	-0.188537	0.334239	0.511505	-0.605352	0.00961314	0.0651022
B8809_RS05750	-0.224919	0.473746	0.635408	-0.567549	0.100939	0.226561
B8809_RS05755	-0.269721	0.295048	0.474866	-0.600312	0.0403458	0.131241
B8809_RS05760	0.103413	0.712274	0.826897	-0.421398	0.162091	0.302952
B8809_RS05765	0.192596	0.337843	0.513995	0.0898718	0.629525	0.751215
B8809_RS05770	0.629186	0.0331454	0.121575	0.638684	0.0257035	0.101
B8809_RS05775	-0.387632	0.157479	0.316089	-0.247983	0.364278	0.528311
B8809_RS05780	-0.23301	0.228005	0.404125	-0.0668873	0.698697	0.801616
B8809_RS05785	0.108217	0.53221	0.681829	0.24608	0.191904	0.33983
B8809_RS05790	-0.906498	0.0290689	0.113513	-1.07646	0.014253	0.0783777
B8809_RS05795	-0.855479	0.00183817	0.0274322	-1.02369	0.000552707	0.0152413
B8809_RS05800	-0.200381	0.165511	0.326183	-0.030361	0.814946	0.880611
B8809_RS05805	-0.322109	0.0374786	0.131831	-0.443472	0.00889172	0.0621972
B8809_RS05810	-0.0669221	0.664081	0.789707	-0.306933	0.0745703	0.185241
B8809_RS05815	-0.151156	0.290867	0.471905	-0.0716386	0.601392	0.732537
B8809_RS05820	0.457767	0.0200954	0.0944385	0.593699	0.00666402	0.0549711
B8809_RS05825	0.424631	0.0144617	0.0797983	0.478216	0.0089365	0.0621972
B8809_RS05830	-0.778138	0.0537229	0.164107	-0.342718	0.292861	0.456938
B8809_RS05835	-0.226772	0.266808	0.446584	-0.289649	0.179014	0.325253
B8809_RS05840	-0.488352	0.0468524	0.151399	-0.460607	0.0457128	0.14163
B8809_RS05845	0.23886	0.0988346	0.234059	0.307333	0.047656	0.144446
B8809_RS05850	0.114517	0.400702	0.568486	0.107198	0.429214	0.588851
B8809_RS05855	0.200784	0.183325	0.347287	0.172995	0.241398	0.400048
B8809_RS05860	0.650677	0.00618986	0.0550449	0.846181	0.00203355	0.0291053
B8809_RS05865	0.20148	0.132058	0.282394	0.214643	0.112836	0.245277
B8809_RS05870	-0.612363	0.0170628	0.0866438	-0.696021	0.00844546	0.0621972
B8809_RS05875	-0.28862	0.0598494	0.175132	-0.325893	0.0329929	0.116313
B8809_RS05880	-0.227086	0.319506	0.497261	-0.241905	0.268334	0.429994
B8809_RS05885	1.03459	0.0134125	0.0770462	-0.371231	0.307309	0.472691
B8809_RS05890	-0.831695	0.0618758	0.179476	-0.923944	0.0362386	0.12306
B8809_RS05895	-0.563286	0.249253	0.428941	-1.25625	0.0231113	0.0963383
B8809_RS05900	-0.612959	0.103616	0.241729	-1.16928	0.00714025	0.0569763
B8809_RS05905	-0.375681	0.387702	0.558237	-1.08843	0.0286758	0.107603
B8809_RS05910	-0.728803	0.0413205	0.139519	-0.896478	0.0131411	0.0746828
B8809_RS05915	-0.207459	0.525718	0.677856	-0.444978	0.17339	0.317869
B8809_RS05920	0.0713984	0.649551	0.779945	0.189999	0.255422	0.415433
B8809_RS05925	0.460267	0.0238433	0.104048	0.322903	0.0808888	0.194034
B8809_RS05930	-0.334551	0.179942	0.344248	-0.0870484	0.686588	0.793779
B8809_RS05935	0.0518593	0.840148	0.905452	-0.109927	0.654377	0.766052
B8809_RS05940	-0.0959717	0.852547	0.914671	-0.0397108	0.934574	0.962134
B8809_RS05945	0.528419	0.343638	0.517974	0.898868	0.100348	0.225859
B8809_RS05950	-0.381684	0.12585	0.274906	-0.468897	0.055583	0.159099
B8809_RS05955	-0.308385	0.118846	0.264628	-0.696241	0.00365138	0.0401036
B8809_RS05960	-0.266165	0.191263	0.357476	-0.316322	0.112479	0.245146
B8809_RS05965	-0.0487535	0.785275	0.871512	-0.038606	0.818881	0.881559
B8809_RS05970	0.927733	0.000927985	0.0200972	0.795366	0.00196625	0.0291053
B8809_RS05975	0.81915	0.000374778	0.01163	0.679866	0.00143702	0.0260127
B8809_RS05980	0.0366746	0.78083	0.867928	0.0673022	0.615122	0.743433
B8809_RS05985	0.0162242	0.90055	0.940881	-0.00171584	0.989655	0.995444
B8809_RS05990	0.0194364	0.881259	0.92627	-0.0441116	0.74	0.829298
B8809_RS05995	-0.0251306	0.863371	0.919854	0.26538	0.105776	0.234459
B8809_RS06000	-0.263293	0.0842326	0.2147	-0.16111	0.275686	0.438184
B8809_RS06005	-0.205159	0.255969	0.435503	-0.214628	0.246197	0.404466
B8809_RS06010	-0.0966996	0.492385	0.653061	0.0128167	0.929122	0.959553
B8809_RS06015	-0.0963822	0.526253	0.677856	-0.116358	0.462256	0.619403
B8809_RS06020	-0.32017	0.113568	0.256379	-0.291012	0.158925	0.298408
B8809_RS06025	-0.349277	0.0260228	0.107785	-0.266789	0.0718424	0.180626
B8809_RS06030	-0.0678139	0.650895	0.779945	-0.102629	0.508702	0.65721
B8809_RS06035	0.187962	0.259261	0.438836	0.195861	0.257645	0.417965
B8809_RS06040	0.686599	0.000963853	0.0202617	0.70835	0.000949047	0.0199504
B8809_RS06045	-0.100908	0.482449	0.643376	0.0964078	0.513145	0.658755
B8809_RS06050	0.106408	0.439507	0.60255	-0.0325872	0.813251	0.879859
B8809_RS06055	1.73491	0.000213446	0.00818208	0.974832	0.00704886	0.0568831
B8809_RS06060	0.528092	0.0340568	0.123757	-0.0496669	0.816198	0.880611
B8809_RS06065	0.483121	0.0599299	0.175132	0.152159	0.494034	0.647127
B8809_RS06070	-0.39734	0.0893899	0.220653	-0.259378	0.265153	0.425438
B8809_RS06075	0.20599	0.38452	0.556842	0.401139	0.105728	0.234459
B8809_RS06080	0.351673	0.0987383	0.234059	0.417028	0.0469236	0.143503
B8809_RS06085	0.373363	0.0692153	0.191666	0.513988	0.0239644	0.0984254
B8809_RS06090	0.478453	0.131142	0.281739	0.713535	0.0286146	0.10758
B8809_RS06095	0.281876	0.0949909	0.229132	0.0697113	0.639601	0.756651
B8809_RS06100	-0.197433	0.203286	0.372392	-0.288978	0.0866457	0.203108
B8809_RS06105	-0.282666	0.0996435	0.235554	-0.24539	0.134849	0.272627
B8809_RS06110	0.331768	0.0240501	0.104484	0.44531	0.00614382	0.0530563
B8809_RS06115	0.584626	0.00309215	0.0357702	0.433367	0.0130472	0.0746828
B8809_RS06120	0.514769	0.0095622	0.0676137	0.324944	0.0630735	0.169148
B8809_RS06125	0.418028	0.0549708	0.165846	0.0299163	0.873646	0.924231
B8809_RS06130	0.392147	0.0239875	0.104445	0.126563	0.39738	0.557301
B8809_RS06135	0.486775	0.0157774	0.0829162	0.265066	0.132189	0.269609
B8809_RS06140	0.653887	0.0153198	0.081608	0.0950913	0.660948	0.771896
B8809_RS06145	0.916913	0.00011878	0.00546522	0.476891	0.00673121	0.0552921
B8809_RS06150	-0.627115	0.00983094	0.0686102	-0.299039	0.153878	0.292353
B8809_RS06155	0.628624	0.0198437	0.0943657	1.4132	0.000395997	0.0140233
B8809_RS06160	-0.264719	0.403397	0.571893	0.345674	0.291874	0.45649
B8809_RS06165	-0.0955326	0.726507	0.834051	0.770923	0.0297067	0.109511
B8809_RS06170	-0.352755	0.178212	0.341908	-0.249534	0.288383	0.452481
B8809_RS06175	0.112886	0.518875	0.673979	0.0527495	0.753292	0.836753
B8809_RS06180	-0.0682386	0.722761	0.831664	0.205125	0.264652	0.425339
B8809_RS06185	0.340663	0.0594546	0.174525	0.390671	0.0417825	0.13369
B8809_RS06190	0.944794	0.00488942	0.0475563	0.69347	0.0186173	0.0883418
B8809_RS06195	0.179837	0.581405	0.723058	0.570657	0.117837	0.25095
B8809_RS06200	0.056715	0.776719	0.865608	0.0708641	0.731366	0.824105
B8809_RS06205	-0.16191	0.570841	0.713551	-0.255904	0.395219	0.556265
B8809_RS06210	1.27167	0.0229676	0.102135	1.23918	0.0216338	0.0937091
B8809_RS06215	0.378401	0.0821893	0.21221	0.586608	0.0110265	0.0704473
B8809_RS06220	0.493838	0.0222144	0.100067	0.426276	0.0412543	0.132709
B8809_RS06225	-0.0766603	0.775296	0.864634	-0.239976	0.359878	0.524809
B8809_RS06230	-0.303151	0.244585	0.423153	-0.380135	0.140473	0.28038
B8809_RS06235	0.455494	0.101218	0.237839	0.35951	0.164822	0.306009
B8809_RS06240	-0.387222	0.0164535	0.0853871	-0.271388	0.0667152	0.174603
B8809_RS06245	-0.57052	0.00203449	0.0290126	-0.574109	0.00174731	0.028
B8809_RS06250	-0.444973	0.0898751	0.221571	-0.527551	0.0456722	0.14163
B8809_RS06255	-0.106602	0.576835	0.718288	0.0404931	0.818619	0.881559
B8809_RS06260	0.550506	0.0272893	0.109916	0.47307	0.040952	0.132449
B8809_RS06265	0.141264	0.601957	0.741541	0.338301	0.197366	0.347614
B8809_RS06270	0.0138134	0.920071	0.953029	0.108299	0.433142	0.591748
B8809_RS06275	-0.0466471	0.739536	0.843027	0.19464	0.181269	0.327524
B8809_RS06280	-0.269975	0.184046	0.347307	-0.194464	0.346026	0.510166
B8809_RS06285	0.0798387	0.654131	0.782157	-0.0691693	0.688439	0.794979
B8809_RS06290	-0.230587	0.131436	0.282062	-0.0725586	0.620833	0.747349
B8809_RS06295	-0.124938	0.438303	0.601321	-0.0594902	0.721419	0.816555
B8809_RS06300	0.328411	0.0639147	0.182701	0.506578	0.0091602	0.0632502
B8809_RS06305	-0.0912657	0.552435	0.695883	0.119605	0.463295	0.619946
B8809_RS06310	0.0108611	0.970339	0.983928	0.265555	0.388507	0.551184
B8809_RS06315	-0.264064	0.178549	0.342219	-0.136221	0.455128	0.61195
B8809_RS06320	-0.844464	0.0345308	0.124437	-0.629961	0.0682836	0.177284
B8809_RS06325	0.550755	0.0485381	0.154799	0.650687	0.0212532	0.0937091
B8809_RS06330	0.214253	0.417941	0.585717	0.552355	0.0470752	0.143503
B8809_RS06335	0.901181	0.0018703	0.0274406	1.07683	0.000432797	0.014341
B8809_RS06340	-0.544013	0.144671	0.29961	-0.302888	0.348274	0.512707
B8809_RS06345	-0.345162	0.0822788	0.21221	-0.332312	0.0740679	0.184572
B8809_RS06350	-0.192653	0.319722	0.497261	0.512327	0.0161425	0.0826857
B8809_RS06355	-5.76691	1.48173225776537e-06	0.000263344	-0.318342	0.537885	0.679738
B8809_RS06360	-5.76838	7.68184886111603e-07	0.00015018	0.0457702	0.922332	0.955063
B8809_RS06365	-0.534746	0.120129	0.267181	-0.0784387	0.783566	0.860602
B8809_RS06370	0.991061	6.34696924674111e-05	0.0038776	1.07541	4.89644884942765e-05	0.00416198
B8809_RS06375	-0.0343842	0.837818	0.903937	-0.166397	0.341467	0.50535
B8809_RS06380	0.0162716	0.907665	0.946239	0.0513872	0.709515	0.807864
B8809_RS06385	0.490448	0.0933504	0.227273	0.404412	0.137913	0.277082
B8809_RS06390	0.0246254	0.866014	0.919854	-0.104095	0.494145	0.647127
B8809_RS06395	-0.394343	0.019712	0.0939947	-0.394263	0.021331	0.0937091
B8809_RS06400	-0.220069	0.126466	0.27537	-0.211299	0.141482	0.28081
B8809_RS06405	0.0862277	0.576068	0.71779	0.177789	0.285189	0.448909
B8809_RS06410	0.664295	0.0273806	0.109916	0.882587	0.00497365	0.0468677
B8809_RS06415	0.109389	0.578321	0.71968	0.341735	0.120208	0.254527
B8809_RS06420	0.121057	0.410694	0.579298	0.0441329	0.753943	0.837001
B8809_RS06425	-0.132055	0.334744	0.511505	-0.024213	0.860825	0.91413
B8809_RS06430	0.25323	0.165182	0.326183	0.312625	0.100395	0.225859
B8809_RS06435	-0.200381	0.241643	0.42067	-0.166702	0.339098	0.503368
B8809_RS06440	-0.430807	0.0111026	0.070261	-0.319344	0.0444426	0.139912
B8809_RS06445	-0.142026	0.350903	0.524075	-0.245586	0.119527	0.253718
B8809_RS06450	0.118784	0.517765	0.673474	0.0354409	0.837902	0.897096
B8809_RS06455	0.293731	0.0714815	0.195449	0.313766	0.0614839	0.167144
B8809_RS06460	-0.159742	0.341673	0.516605	-0.275483	0.105474	0.23432
B8809_RS06465	-0.417209	0.0492671	0.1551	-0.384282	0.0706331	0.179102
B8809_RS06470	-0.262265	0.200605	0.369635	-0.382286	0.0853712	0.200843
B8809_RS06475	-0.0694185	0.65623	0.783708	-0.110953	0.494591	0.647206
B8809_RS06480	0.713375	0.00466741	0.046555	0.012392	0.947526	0.968238
B8809_RS06485	0.657275	0.0292055	0.113513	0.146323	0.563103	0.700742
B8809_RS06490	-0.000713223	0.999351	0.999351	0.00847039	0.99188	0.995444
B8809_RS06495	-0.222557	0.202225	0.371702	-0.323697	0.0873819	0.204344
B8809_RS06500	-0.320924	0.173235	0.335321	-0.38986	0.11551	0.247918
B8809_RS06505	0.282654	0.245534	0.424421	0.726504	0.0159114	0.0825115
B8809_RS06510	0.0525034	0.740593	0.843249	0.26423	0.143358	0.28311
B8809_RS06515	0.132083	0.37975	0.551159	0.296477	0.0842885	0.199255
B8809_RS06520	0.117484	0.496354	0.656585	0.192442	0.299365	0.46371
B8809_RS06525	0.832609	0.00432417	0.0442604	0.488198	0.0448256	0.140439
B8809_RS06530	0.523869	0.00491891	0.0476063	0.112298	0.439597	0.59806
B8809_RS06535	0.280482	0.252358	0.431739	-0.284117	0.242976	0.401273
B8809_RS06540	0.0432279	0.824568	0.898067	0.165135	0.386234	0.549555
B8809_RS06545	-0.0313028	0.867482	0.919854	0.205569	0.310062	0.476116
B8809_RS06550	-0.517489	0.00471848	0.046589	-0.386215	0.0167328	0.0840943
B8809_RS06555	0.00225899	0.990888	0.993938	0.214196	0.312458	0.47846
B8809_RS06560	-0.364438	0.0202033	0.0944913	-0.306792	0.0466643	0.143503
B8809_RS06565	-0.121148	0.495732	0.656585	0.0824447	0.648602	0.762235
B8809_RS06570	0.135154	0.311617	0.490901	0.0374569	0.778669	0.856668
B8809_RS06575	-0.177545	0.29239	0.473127	-0.419699	0.0312064	0.111329
B8809_RS06580	0.580663	0.0193919	0.0931477	0.446796	0.0468376	0.143503
B8809_RS06585	-0.0886943	0.683373	0.806816	0.0623491	0.756875	0.839779
B8809_RS06590	0.517709	0.00872893	0.0655101	0.427085	0.0178766	0.0875345
B8809_RS06595	0.205461	0.506738	0.665775	-0.0661966	0.821452	0.883291
B8809_RS06600	0.471764	0.0320096	0.118835	0.371143	0.0649933	0.172404
B8809_RS06605	0.440734	0.407755	0.576818	0.093456	0.853042	0.907838
B8809_RS06610	-0.374876	0.537944	0.686119	-1.03703	0.11043	0.242533
B8809_RS06615	-0.171807	0.469931	0.6321	-0.131343	0.548495	0.688701
B8809_RS06620	0.46317	0.0297551	0.114285	0.293932	0.117284	0.250317
B8809_RS06625	0.812369	0.00627878	0.0550449	0.279738	0.232805	0.390003
B8809_RS06630	0.0263038	0.842115	0.907071	0.0961924	0.489821	0.644848
B8809_RS06635	-0.367371	0.385485	0.557001	-0.38163	0.337884	0.502329
B8809_RS06640	0.777781	0.373866	0.546269	0.556123	0.507692	0.65721
B8809_RS06645	-0.0935634	0.750347	0.846103	-0.366949	0.213779	0.368611
B8809_RS06650	0.310826	0.303506	0.483114	0.465077	0.112893	0.245277
B8809_RS06655	0.217415	0.130296	0.280537	0.0937616	0.486765	0.64165
B8809_RS06660	0.0191137	0.879394	0.925727	0.109056	0.412906	0.57291
B8809_RS06665	0.272291	0.168336	0.329757	0.374273	0.0837006	0.198345
B8809_RS06670	-0.0873367	0.598975	0.740209	-0.225168	0.199147	0.349491
B8809_RS06675	-0.552362	0.0258996	0.107502	-0.765159	0.00426451	0.043073
B8809_RS06680	0.21033	0.184385	0.347308	0.313551	0.0661587	0.174056
B8809_RS06685	-0.181545	0.313429	0.492963	-0.0526004	0.750671	0.835503
B8809_RS06690	-0.858252	0.0118918	0.0713142	-0.795246	0.0184538	0.0883418
B8809_RS06695	-0.524137	0.0107459	0.0699859	-0.342877	0.0616425	0.167144
B8809_RS06700	0.32373	0.266259	0.446047	0.578651	0.0698819	0.178354
B8809_RS06705	0.819786	0.000267729	0.00887135	0.794035	0.00040773	0.0140233
B8809_RS06710	1.02069	0.000821144	0.0185603	1.02441	0.000620978	0.0164056
B8809_RS06715	0.336733	0.122277	0.26981	0.678159	0.00647203	0.0540718
B8809_RS06720	0.0687921	0.826144	0.899282	0.35685	0.261516	0.42242
B8809_RS06725	-0.148788	0.391325	0.560469	-0.0571187	0.747577	0.834197
B8809_RS06730	-0.738764	0.162338	0.32253	-0.9009	0.105381	0.23432
B8809_RS06735	0.075615	0.727395	0.834051	0.145932	0.480597	0.635512
B8809_RS06740	1.28006	0.0100289	0.0692812	1.00171	0.0273219	0.104162
B8809_RS06745	-2.19793	0.00532145	0.0497772	-2.54052	0.00261403	0.0331846
B8809_RS06750	-1.99117	0.00879933	0.0655101	-2.43732	0.00316148	0.0372331
B8809_RS06755	-1.85178	0.0199351	0.0943657	-2.55477	0.00394414	0.0415524
B8809_RS06760	-1.8539	0.00734505	0.0618947	-2.27808	0.00249864	0.0321371
B8809_RS06765	-0.236283	0.0901801	0.221764	-0.146543	0.27153	0.434049
B8809_RS06770	-0.248609	0.0812432	0.211492	-0.193775	0.153651	0.292353
B8809_RS06775	-0.48504	0.0113989	0.0705797	-0.45307	0.0128535	0.0746828
B8809_RS06780	-0.0800535	0.587069	0.728928	-0.322439	0.0468391	0.143503
B8809_RS06785	-0.317588	0.0325858	0.120075	-0.32833	0.0312868	0.111413
B8809_RS06790	-0.61978	0.00173325	0.0266811	-0.693491	0.000970044	0.0201748
B8809_RS06795	-0.0620689	0.947436	0.970266	0.252049	0.773703	0.85375
B8809_RS06800	-0.14485	0.775082	0.864634	0.15738	0.736364	0.827351
B8809_RS06805	-1.17529	0.0461802	0.150286	-1.22832	0.0308367	0.110819
B8809_RS06810	-0.524787	0.0704802	0.193524	-0.469492	0.0768426	0.188285
B8809_RS06815	-0.125946	0.409222	0.578474	0.103414	0.513085	0.658755
B8809_RS06820	-0.393575	0.0437539	0.145227	-0.354844	0.0577551	0.161996
B8809_RS06825	-0.48596	0.0164659	0.0853871	-0.45561	0.0219821	0.0944475
B8809_RS06830	-0.054231	0.727218	0.834051	-0.0855003	0.591983	0.725596
B8809_RS06835	-0.431595	0.344526	0.518513	-0.670476	0.141925	0.281118
B8809_RS06840	-0.555164	0.023378	0.103403	-0.852328	0.00203463	0.0291053
B8809_RS06845	0.195664	0.224919	0.401201	0.188755	0.258511	0.418602
B8809_RS06850	0.256638	0.135588	0.286619	0.369533	0.0502054	0.14894
B8809_RS06855	-0.0211044	0.891341	0.933855	0.127361	0.445357	0.604634
B8809_RS06860	0.448933	0.110724	0.25288	0.253685	0.32354	0.488811
B8809_RS06865	-0.328971	0.262364	0.442174	-0.035246	0.889251	0.934168
B8809_RS06870	-0.480992	0.115807	0.259339	-0.856842	0.0117073	0.072891
B8809_RS06875	-0.524981	0.0535738	0.164048	-0.561375	0.0333547	0.116861
B8809_RS06880	-0.633565	0.0342968	0.124398	-0.479311	0.0682205	0.177284
B8809_RS06885	-0.0082814	0.960157	0.977461	0.207869	0.258655	0.418602
B8809_RS06890	-0.403878	0.0447254	0.146609	-0.271827	0.15501	0.293648
B8809_RS06895	-0.0493726	0.718225	0.830092	0.0689989	0.631198	0.751215
B8809_RS06900	0.263706	0.0893018	0.220653	0.237967	0.124568	0.259904
B8809_RS06905	-1.13552	0.00807923	0.0634333	-1.49433	0.00190314	0.0290061
B8809_RS06910	-0.891849	0.0345448	0.124437	-1.28504	0.00677529	0.0554213
B8809_RS06915	-0.294605	0.0816854	0.211854	-0.016279	0.913077	0.949503
B8809_RS06920	0.840749	0.156298	0.314689	-0.214419	0.707956	0.807434
B8809_RS06925	-0.128883	0.545745	0.691018	-0.0345947	0.875052	0.924818
B8809_RS06930	0.697228	0.0714246	0.195449	0.904487	0.0335223	0.117176
B8809_RS06935	-0.381037	0.0213799	0.0978869	-0.437985	0.0126363	0.0746346
B8809_RS06940	-0.187256	0.281097	0.461608	-0.0339751	0.828124	0.888574
B8809_RS06945	0.330473	0.040154	0.136761	0.379289	0.0220297	0.0944475
B8809_RS06950	0.272514	0.130092	0.280407	0.483816	0.0143125	0.0783777
B8809_RS06955	0.115922	0.535636	0.684872	0.068439	0.698183	0.801496
B8809_RS06960	0.151054	0.340855	0.516411	0.204107	0.201285	0.352609
B8809_RS06965	0.263458	0.145474	0.300636	0.474894	0.0185663	0.0883418
B8809_RS06970	0.0816794	0.709439	0.824585	0.417205	0.0781962	0.189993
B8809_RS06975	0.746242	0.0814631	0.211782	0.8115	0.0505291	0.149447
B8809_RS06980	0.137149	0.623684	0.760164	0.110373	0.674458	0.78313
B8809_RS06985	0.0638158	0.749043	0.846103	-0.21551	0.277167	0.43911
B8809_RS06990	0.753862	0.00116971	0.0217789	0.351452	0.0480381	0.145154
B8809_RS06995	-0.0723186	0.650444	0.779945	0.00262261	0.987228	0.994349
B8809_RS07000	0.25731	0.101176	0.237839	0.585966	0.00338355	0.0384584
B8809_RS07005	-0.726558	0.0129399	0.0748448	-0.610034	0.0337714	0.117479
B8809_RS07010	-0.302362	0.100207	0.236119	-0.274495	0.110718	0.242661
B8809_RS07015	-0.267295	0.187752	0.351923	-0.171359	0.35116	0.516178
B8809_RS07020	-0.107021	0.436853	0.600174	-0.131107	0.352715	0.518074
B8809_RS07025	-0.293393	0.0764768	0.204531	-0.466867	0.0113719	0.0717163
B8809_RS07030	-0.0275212	0.860015	0.918816	-0.0891098	0.576536	0.713373
B8809_RS07035	0.0988875	0.59538	0.737155	-0.17656	0.336126	0.500858
B8809_RS07040	-0.157664	0.507846	0.666631	0.0108953	0.961253	0.97661
B8809_RS07045	0.215027	0.151883	0.309304	0.143871	0.33364	0.498635
B8809_RS07050	0.174668	0.360795	0.535577	0.190092	0.319529	0.485377
B8809_RS07055	0.0360652	0.795451	0.877599	0.0878202	0.53709	0.679179
B8809_RS07060	-0.381399	0.0274546	0.109987	-0.107417	0.491666	0.646244
B8809_RS07065	0.0288093	0.833511	0.902778	0.235626	0.126504	0.263102
B8809_RS07070	0.145358	0.324291	0.502718	-0.0269216	0.85271	0.907838
B8809_RS07075	-1.66082	0.000549527	0.0149212	-1.62819	0.00034768	0.0139121
B8809_RS07080	0.0194594	0.926688	0.955022	-0.0465961	0.817004	0.880994
B8809_RS07085	0.485172	0.00976094	0.0686102	0.557663	0.00467612	0.0458831
B8809_RS07090	-0.312503	0.0353823	0.126458	-0.0717614	0.587322	0.723469
B8809_RS07095	0.0719307	0.643211	0.774009	0.249896	0.147833	0.28799
B8809_RS07100	0.787616	0.022027	0.0998656	0.693201	0.0300966	0.109774
B8809_RS07105	0.184472	0.230617	0.406177	0.402329	0.0292213	0.109022
B8809_RS07110	0.107523	0.601596	0.741541	0.0767406	0.693997	0.798567
B8809_RS07115	-0.297997	0.220894	0.39619	-0.585655	0.0255787	0.101
B8809_RS07120	-0.444102	0.16929	0.330962	-0.53069	0.102981	0.229622
B8809_RS07125	0.270128	0.183695	0.347307	-0.241686	0.222812	0.378451
B8809_RS07130	-0.434409	0.0901651	0.221764	-0.840107	0.00485551	0.046706
B8809_RS07135	-0.475735	0.0346258	0.124437	-0.810441	0.00234999	0.0309761
B8809_RS07140	-0.941771	0.0763955	0.204531	-1.26802	0.0273325	0.104162
B8809_RS07145	-0.838291	0.094359	0.22859	-1.39103	0.0139676	0.0774997
B8809_RS07150	-0.364336	0.138732	0.291323	-0.706129	0.0138602	0.0771988
B8809_RS07155	-0.136791	0.423232	0.58975	0.0240981	0.887951	0.934168
B8809_RS07160	1.10196	9.4714068501458e-05	0.00500449	1.12402	0.000110596	0.00655197
B8809_RS07165	1.14762	7.76351669239655e-05	0.00446402	1.08047	0.000107816	0.00655197
B8809_RS07170	1.84843	4.7337849099031e-06	0.000661039	1.26239	7.51374322422548e-05	0.00544051
B8809_RS07175	0.0294934	0.920855	0.953029	-0.177774	0.533099	0.677286
B8809_RS07185	-0.41099	0.0440245	0.145637	-0.447615	0.0250837	0.100903
B8809_RS07190	0.273875	0.219139	0.394128	0.0154759	0.939162	0.965226
B8809_RS07195	0.138969	0.622174	0.760122	-0.352335	0.220449	0.375673
B8809_RS07200	0.241171	0.146057	0.301224	0.21004	0.1978	0.34803
B8809_RS07205	0.149596	0.362391	0.536596	0.27164	0.110535	0.242533
B8809_RS07210	-0.427788	0.0529871	0.162621	-0.413125	0.0500154	0.148752
B8809_RS07215	-0.165929	0.377952	0.550805	0.0787717	0.687862	0.794782
B8809_RS07220	-0.224042	0.135174	0.286511	-0.246924	0.115526	0.247918
B8809_RS07225	-0.027134	0.880269	0.925727	0.297945	0.100338	0.225859
B8809_RS07230	0.0499463	0.720121	0.830092	0.0755046	0.607797	0.738039
B8809_RS07235	0.287785	0.11332	0.256379	0.191609	0.270797	0.433231
B8809_RS07240	0.0490434	0.805758	0.885099	0.00312373	0.987982	0.994596
B8809_RS07245	-0.206617	0.284156	0.464291	-0.276488	0.14595	0.285806
B8809_RS07250	-0.901406	0.00112672	0.0213859	-0.932779	0.000553519	0.0152413
B8809_RS07255	-0.416517	0.0237052	0.10391	-0.281318	0.0954478	0.218758
B8809_RS07260	-0.478687	0.00398467	0.0421199	-0.21404	0.120281	0.254527
B8809_RS07265	-0.437013	0.0748858	0.202001	-0.383232	0.0880447	0.205158
B8809_RS07270	0.482414	0.102484	0.240236	0.637576	0.0333406	0.116861
B8809_RS07275	0.965623	0.00517854	0.0491459	0.528376	0.0660684	0.174056
B8809_RS07280	0.60117	0.167148	0.328086	0.799933	0.0610678	0.166766
B8809_RS07285	0.153178	0.379178	0.551148	-0.21743	0.211081	0.365189
B8809_RS07290	0.193453	0.250123	0.429694	-0.130809	0.416489	0.575838
B8809_RS07295	-0.639679	0.00679677	0.058536	-0.375874	0.0488461	0.146914
B8809_RS07300	-0.323656	0.0691647	0.191666	-0.137327	0.40918	0.57004
B8809_RS07305	0.351408	0.0868339	0.218763	0.215044	0.245809	0.404169
B8809_RS07310	-0.560201	0.0769547	0.205296	-0.0905915	0.720054	0.815588
B8809_RS07315	-0.393905	0.183873	0.347307	-0.352761	0.198444	0.348569
B8809_RS07320	-0.180428	0.19671	0.364671	-0.28916	0.0601536	0.165386
B8809_RS07325	-0.0694944	0.669197	0.794647	-0.0792398	0.610366	0.73978
B8809_RS07330	-0.0194746	0.877391	0.925727	0.193857	0.152764	0.291939
B8809_RS07335	0.344726	0.0382256	0.132974	0.501889	0.00790241	0.0600672
B8809_RS07340	-0.374705	0.080946	0.211139	-0.259244	0.213813	0.368611
B8809_RS07345	0.0416019	0.818205	0.894915	0.264319	0.145881	0.285806
B8809_RS07350	-0.0871422	0.620294	0.758396	0.0392269	0.815372	0.880611
B8809_RS07355	-0.227676	0.504963	0.664335	0.0374736	0.902034	0.942125
B8809_RS07360	0.19514	0.233657	0.410939	0.493282	0.0142985	0.0783777
B8809_RS07365	0.0425716	0.876508	0.925727	-0.12445	0.634236	0.753881
B8809_RS07370	-0.833677	0.10473	0.243747	0.117101	0.774823	0.853877
B8809_RS07375	-0.550138	0.0884534	0.220653	-0.938252	0.00867287	0.0621972
B8809_RS07380	-0.20113	0.242991	0.421841	-0.420784	0.0249741	0.100903
B8809_RS07385	0.396634	0.0271868	0.109916	0.229845	0.14624	0.285898
B8809_RS07390	0.3338	0.0751917	0.2022	0.182718	0.286609	0.45078
B8809_RS07395	0.0444471	0.780801	0.867928	0.321398	0.0875431	0.204476
B8809_RS07400	0.147561	0.303954	0.483114	0.287714	0.0675858	0.176409
B8809_RS07405	0.401065	0.0174732	0.0874582	0.262013	0.0915995	0.212428
B8809_RS07410	0.228757	0.214637	0.387457	0.351479	0.0621959	0.167946
B8809_RS07415	0.943223	0.00201547	0.0289724	0.9462	0.0014549	0.0260948
B8809_RS07420	0.778967	0.0136766	0.0775007	0.690571	0.0191104	0.0889542
B8809_RS07425	0.561521	0.047916	0.153463	0.388058	0.130346	0.267393
B8809_RS07430	0.767043	0.00842827	0.0651276	0.927351	0.00206938	0.0291053
B8809_RS07435	0.446597	0.0512134	0.158672	0.366038	0.0848905	0.199953
B8809_RS07440	0.0625612	0.71908	0.830092	0.215006	0.21522	0.370383
B8809_RS07445	0.0131253	0.920692	0.953029	0.155654	0.256983	0.417277
B8809_RS07450	0.251329	0.496847	0.656752	0.932893	0.0436622	0.138227
B8809_RS07455	0.925372	0.0273758	0.109916	0.71979	0.0697946	0.178354
B8809_RS07460	0.302429	0.0655553	0.183875	0.546258	0.00420378	0.0429176
B8809_RS07465	0.235173	0.295364	0.474866	-0.102317	0.627267	0.750383
B8809_RS07470	-0.872681	0.000177858	0.00709619	-1.04745	5.32017389213557e-05	0.00433373
B8809_RS07475	-0.801044	0.000464092	0.0133426	-0.710168	0.00108647	0.0212406
B8809_RS07480	0.961206	0.0092256	0.066309	0.149632	0.610069	0.73978
B8809_RS07485	0.123564	0.504482	0.66415	-0.00992266	0.954576	0.971831
B8809_RS07490	0.0344789	0.886107	0.930387	-0.321905	0.190394	0.33869
B8809_RS07495	-0.459301	0.0778894	0.207175	-0.609461	0.0223982	0.0945757
B8809_RS07500	0.157598	0.623152	0.760122	0.197614	0.511034	0.658648
B8809_RS07505	0.266173	0.553243	0.696202	0.0418381	0.921676	0.95489
B8809_RS07510	0.352524	0.45604	0.619568	-0.670323	0.188688	0.336627
B8809_RS07515	-0.605777	0.0039741	0.0421199	-0.795629	0.000616182	0.0164056
B8809_RS07520	0.996323	0.000711225	0.0173806	0.296279	0.148887	0.288384
B8809_RS07525	-0.213533	0.17723	0.341122	-0.215004	0.156579	0.295701
B8809_RS07530	0.745671	0.037829	0.132537	-0.146753	0.641189	0.756959
B8809_RS07535	-0.0658839	0.828926	0.901307	-0.175598	0.544765	0.685779
B8809_RS07540	1.21545	0.0351263	0.125773	0.431274	0.396719	0.556774
B8809_RS07545	-0.791859	0.0123368	0.0731497	-0.840848	0.00622862	0.0530563
B8809_RS07550	0.918257	0.00931721	0.0664787	0.390427	0.17686	0.322238
B8809_RS07555	0.168715	0.62731	0.762682	-0.279892	0.416124	0.575742
B8809_RS07560	0.306488	0.346836	0.520806	0.179271	0.553095	0.692253
B8809_RS07565	-0.85883	0.0291883	0.113513	-0.85748	0.020776	0.0933728
B8809_RS07570	-0.968385	0.00622818	0.0550449	-1.30102	0.000861842	0.0191758
B8809_RS07575	-0.702421	0.0156439	0.082436	-1.11893	0.00103015	0.0207624
B8809_RS07580	-0.0784563	0.696883	0.815812	-0.636518	0.0106705	0.0690759
B8809_RS07585	-0.420519	0.0308559	0.116454	-0.163412	0.333869	0.498635
B8809_RS07590	-0.461975	0.0147722	0.0804449	-0.314727	0.0553363	0.15879
B8809_RS07595	0.62417	0.037741	0.132466	0.308996	0.23818	0.397159
B8809_RS07600	0.0355622	0.932936	0.958167	0.125931	0.749343	0.835215
B8809_RS07605	0.589356	0.00358686	0.0396176	0.632577	0.00294614	0.0355557
B8809_RS07610	-0.45635	0.0243323	0.104549	-0.413511	0.0295572	0.109511
B8809_RS07615	-0.120398	0.348799	0.522122	-0.0795349	0.541912	0.68395
B8809_RS07620	-0.170326	0.275794	0.456672	0.00887702	0.949858	0.968687
B8809_RS07625	-0.129166	0.338232	0.514186	-0.0660816	0.621877	0.747349
B8809_RS07630	-0.226915	0.121001	0.268205	-0.193398	0.184565	0.331784
B8809_RS07635	-0.132539	0.36325	0.537181	0.0194316	0.893185	0.937293
B8809_RS07640	-0.651926	0.00620032	0.0550449	-0.741047	0.0037968	0.0408436
B8809_RS07645	-0.335558	0.0498863	0.155665	-0.326884	0.0629478	0.169043
B8809_RS07650	0.119034	0.603789	0.74333	0.358347	0.128562	0.26545
B8809_RS07655	0.0344023	0.786267	0.871512	-0.194066	0.149848	0.289765
B8809_RS07660	-0.067228	0.70185	0.81771	-0.0426318	0.797006	0.869325
B8809_RS07665	0.103162	0.478191	0.639005	-0.0631098	0.653963	0.766052
B8809_RS07670	-0.0266715	0.8614	0.919234	0.205208	0.209534	0.362833
B8809_RS07675	-0.00339138	0.979555	0.988116	0.164017	0.244446	0.403285
B8809_RS07680	0.391973	0.0356682	0.127247	0.256832	0.132217	0.269609
B8809_RS07685	-1.68395	0.00604868	0.0542439	-2.35595	0.000863154	0.0191758
B8809_RS07690	-0.383787	0.0546508	0.165647	-0.577145	0.00752619	0.0586203
B8809_RS07695	-1.44219	0.00193067	0.0279589	-2.03846	0.000195266	0.0100459
B8809_RS07700	-0.399676	0.0538538	0.16425	-0.432291	0.0311254	0.111243
B8809_RS07705	-0.426276	0.0559024	0.16759	-0.371212	0.0701271	0.178514
B8809_RS07710	1.14641	0.0210908	0.0977073	1.8176	0.00123339	0.0234104
B8809_RS07715	0.0386495	0.925534	0.955022	0.524634	0.184605	0.331784
B8809_RS07720	0.71811	0.00143398	0.0249297	0.338397	0.0504518	0.149444
B8809_RS07725	0.613674	0.00212414	0.0294892	0.462012	0.00869901	0.0621972
B8809_RS07730	1.59543	0.111557	0.254188	2.9292	0.00621486	0.0530563
B8809_RS07735	0.796031	0.00523283	0.0494211	-0.0201907	0.925786	0.957119
B8809_RS07740	0.547326	0.104421	0.243316	-0.085589	0.779211	0.856781
B8809_RS07745	-0.211656	0.181997	0.346276	-0.197666	0.196905	0.347427
B8809_RS07750	0.294348	0.133073	0.282779	0.453449	0.0385361	0.127698
B8809_RS07755	0.0992648	0.538894	0.686119	0.1213	0.452296	0.610024
B8809_RS07760	-0.0290785	0.843756	0.90734	0.133343	0.404279	0.56495
B8809_RS07765	-0.650617	0.00267213	0.0330728	-0.549722	0.00844316	0.0621972
B8809_RS07770	0.496392	0.0931679	0.227111	0.607988	0.058865	0.163467
B8809_RS07775	-0.0886274	0.53086	0.681397	0.200265	0.203072	0.354787
B8809_RS07780	-0.030338	0.829928	0.901394	-0.254902	0.108433	0.239532
B8809_RS07785	-0.49774	0.0123881	0.0731497	-0.224008	0.185531	0.332459
B8809_RS07790	0.157802	0.387543	0.558237	0.161556	0.357167	0.521869
B8809_RS07795	-0.216362	0.158011	0.316587	-0.162612	0.253823	0.413866
B8809_RS07800	-0.2032	0.177628	0.341122	-0.133428	0.379361	0.541746
B8809_RS07805	-0.294304	0.187187	0.351201	-0.0583975	0.792715	0.866755
B8809_RS07810	-0.0499479	0.824366	0.898067	0.161234	0.449936	0.608189
B8809_RS07815	0.342821	0.0491062	0.154843	0.496602	0.0120332	0.0731516
B8809_RS07820	0.468055	0.113501	0.256379	0.531934	0.0625679	0.168578
B8809_RS07825	1.40972	2.60502753616237e-05	0.00231492	1.48206	1.52756684968033e-05	0.00229723
B8809_RS07830	-0.258687	0.0888768	0.220653	-0.0327848	0.81984	0.882107
B8809_RS07835	-0.622731	0.00485014	0.0474101	-0.405873	0.0257853	0.101
B8809_RS07840	0.0693384	0.830651	0.901678	-1.10294	0.00717101	0.0569891
B8809_RS07845	0.0890017	0.837763	0.903937	-1.3476	0.0108073	0.0697303
B8809_RS07850	0.186351	0.662347	0.788683	-1.33032	0.00951163	0.0647918
B8809_RS07855	-1.0779	0.00411573	0.0429964	-1.12227	0.00219744	0.0302444
B8809_RS07860	0.369799	0.224436	0.400705	-0.755525	0.0253459	0.100949
B8809_RS07865	0.28959	0.158728	0.317605	-0.198129	0.320935	0.486756
B8809_RS07870	-0.393022	0.0403286	0.137074	-0.207937	0.254549	0.414464
B8809_RS07875	-0.819473	0.00662161	0.0577913	-0.691481	0.0120155	0.0731516
B8809_RS07880	-0.595645	0.0316345	0.118026	-0.748349	0.00902408	0.0625606
B8809_RS07885	-0.343858	0.123367	0.270992	-0.512778	0.032209	0.113979
B8809_RS07890	-1.09995	0.011512	0.0705797	-1.53212	0.00159275	0.0266138
B8809_RS07895	-1.43564	0.0115527	0.0705797	-1.95575	0.00188908	0.0290061
B8809_RS07900	-1.09159	0.00133958	0.0236292	-1.18069	0.00100878	0.0205434
B8809_RS07905	0.774624	0.101931	0.239225	1.12106	0.0211745	0.0937091
B8809_RS07910	-0.186908	0.425164	0.591082	-0.0283658	0.903585	0.942641
B8809_RS07915	-0.266632	0.0781327	0.207304	-0.377899	0.0213902	0.0937091
B8809_RS07920	-0.421124	0.0640946	0.182701	-0.272472	0.168791	0.312082
B8809_RS07925	-0.538073	0.0134558	0.0770462	-0.435666	0.0261903	0.101741
B8809_RS07930	-0.419087	0.157225	0.315904	-0.519382	0.0716618	0.180626
B8809_RS07935	-0.470887	0.0488019	0.154843	-0.409686	0.0871581	0.204065
B8809_RS07940	-0.236813	0.435486	0.59956	-0.0389209	0.886081	0.933345
B8809_RS07945	0.580019	0.0138703	0.0780524	0.245543	0.208299	0.361978
B8809_RS07950	1.18647	7.48261870228584e-05	0.00443289	0.442786	0.0236228	0.0974317
B8809_RS07955	0.375609	0.0523267	0.161354	0.0454587	0.786969	0.862527
B8809_RS07960	0.602655	0.0635492	0.182436	0.120644	0.670639	0.780557
B8809_RS07965	0.12672	0.435829	0.59961	0.105821	0.4942	0.647127
B8809_RS07970	0.405692	0.0263844	0.108182	0.693909	0.00225706	0.0304315
B8809_RS07975	-0.272979	0.132558	0.282394	0.0436529	0.804727	0.873041
B8809_RS07980	-0.0748667	0.55015	0.694799	-0.462092	0.0049618	0.0468677
B8809_RS07985	0.515325	0.00857077	0.0655101	0.403276	0.0269303	0.103233
B8809_RS07990	0.142186	0.501291	0.660839	-0.00225117	0.991248	0.995444
B8809_RS07995	0.251004	0.22661	0.402747	0.101726	0.593427	0.726911
B8809_RS08000	0.260476	0.120617	0.267961	0.136002	0.408439	0.569543
B8809_RS08005	-0.260596	0.0951846	0.229132	-0.265584	0.0962748	0.220067
B8809_RS08010	0.133966	0.533101	0.682524	0.183652	0.371328	0.534964
B8809_RS08015	-0.304864	0.107915	0.248497	-0.179798	0.314025	0.479035
B8809_RS08020	0.671487	0.0208669	0.0971304	0.231454	0.339465	0.50353
B8809_RS08025	0.742843	0.22647	0.402747	1.73977	0.00853331	0.0621972
B8809_RS08030	0.75844	0.0009932	0.0205325	0.501573	0.00869659	0.0621972
B8809_RS08035	0.118523	0.525962	0.677856	-0.366179	0.069683	0.178312
B8809_RS08040	0.039957	0.853381	0.914671	0.266996	0.204552	0.356098
B8809_RS08045	0.0241144	0.886128	0.930387	0.06552	0.71198	0.808984
B8809_RS08050	-0.0824881	0.690742	0.812027	-0.13476	0.53499	0.67801
B8809_RS08055	-0.131101	0.607064	0.746422	-0.336469	0.220792	0.375673
B8809_RS08060	-0.00791406	0.97146	0.984462	-0.214635	0.360969	0.524809
B8809_RS08065	-0.0178001	0.903014	0.942548	-0.0776158	0.609743	0.73978
B8809_RS08070	0.252658	0.177214	0.341122	0.0103955	0.954312	0.971831
B8809_RS08075	-0.244993	0.211212	0.382333	-0.249579	0.219453	0.375355
B8809_RS08080	-0.242828	0.169678	0.331316	-0.282805	0.13091	0.267989
B8809_RS08085	0.206941	0.280554	0.461608	0.438923	0.0499247	0.148752
B8809_RS08090	0.220764	0.182809	0.346646	0.464417	0.0180413	0.0877379
B8809_RS08095	0.0286944	0.877766	0.925727	0.0826477	0.674573	0.78313
B8809_RS08100	-0.0639825	0.758014	0.850699	-0.0870971	0.689335	0.795544
B8809_RS08105	-0.111153	0.63158	0.765018	-0.227257	0.355275	0.519882
B8809_RS08110	-0.0642996	0.721221	0.830381	-0.0131653	0.944325	0.967176
B8809_RS08115	0.234611	0.143979	0.298845	0.234769	0.159049	0.298408
B8809_RS08120	0.0308979	0.876968	0.925727	-0.0937494	0.65293	0.765734
B8809_RS08125	0.112451	0.485483	0.645659	0.0704917	0.672336	0.781925
B8809_RS08130	0.244887	0.128745	0.278425	0.256739	0.129127	0.26545
B8809_RS08135	0.172927	0.238765	0.417772	0.132442	0.378427	0.540999
B8809_RS08140	0.10593	0.474525	0.635408	-0.0187871	0.90041	0.942014
B8809_RS08145	0.168822	0.339672	0.515975	-0.0785079	0.658523	0.769689
B8809_RS08150	0.136969	0.45877	0.621981	-0.129271	0.495534	0.647696
B8809_RS08155	0.0400116	0.835939	0.903906	-0.30464	0.150088	0.289942
B8809_RS08160	0.10814	0.477373	0.638751	-0.0879685	0.569968	0.707036
B8809_RS08165	0.112495	0.588326	0.729808	-0.262433	0.234042	0.391128
B8809_RS08170	0.151387	0.397931	0.565374	-0.113567	0.529553	0.674447
B8809_RS08175	0.145509	0.510934	0.669488	-0.307627	0.190612	0.338769
B8809_RS08180	0.328048	0.0893701	0.220653	0.0489022	0.786157	0.862479
B8809_RS08185	0.326279	0.0582604	0.172313	0.170428	0.297898	0.462852
B8809_RS08190	0.05088	0.749594	0.846103	0.104171	0.497922	0.64925
B8809_RS08195	-0.353643	0.0423753	0.142099	-0.184204	0.264454	0.425339
B8809_RS08200	-0.373978	0.213152	0.385488	-0.875528	0.0120091	0.0731516
B8809_RS08205	-0.449093	0.0148945	0.0808624	-0.323187	0.0591744	0.164093
B8809_RS08210	0.212234	0.314917	0.493278	-0.0831772	0.692931	0.797809
B8809_RS08215	-0.0646857	0.8099	0.887531	-0.393383	0.178258	0.324181
B8809_RS08220	-0.435586	0.0168039	0.0866179	-0.316166	0.0691584	0.178135
B8809_RS08225	-0.248499	0.103142	0.240947	-0.243546	0.0949478	0.218637
B8809_RS08230	0.294796	0.129977	0.280407	0.401665	0.0397258	0.129873
B8809_RS08235	0.149787	0.386204	0.557294	-0.0413145	0.80051	0.87041
B8809_RS08240	-0.0769568	0.555065	0.697846	-0.17132	0.208764	0.362463
B8809_RS08245	0.340567	0.367433	0.541357	0.717883	0.0612472	0.166766
B8809_RS08250	0.105111	0.618177	0.756754	0.215041	0.288616	0.452481
B8809_RS08255	-0.0730492	0.772222	0.862682	0.257914	0.281953	0.444889
B8809_RS08260	0.188719	0.263387	0.443134	0.0679415	0.662577	0.773336
B8809_RS08265	0.0905215	0.639061	0.771688	0.381759	0.0836822	0.198345
B8809_RS08270	0.388304	0.0270178	0.109813	0.102711	0.495628	0.647696
B8809_RS08275	0.523256	0.00713793	0.0604098	0.137026	0.375045	0.538731
B8809_RS08280	0.37786	0.0485121	0.154799	0.263878	0.1566	0.295701
B8809_RS08285	-0.434555	0.0609523	0.177588	-0.66217	0.0117754	0.0730823
B8809_RS08290	0.0984448	0.910101	0.94666	0.956704	0.241377	0.400048
B8809_RS08295	0.600429	0.159429	0.31837	0.939674	0.051709	0.151182
B8809_RS08300	0.190773	0.334631	0.511505	0.46386	0.0278298	0.10511
B8809_RS08305	0.0680148	0.761177	0.85278	0.51579	0.0574353	0.161689
B8809_RS08310	-0.146253	0.311866	0.490901	-0.146457	0.332251	0.49774
B8809_RS08315	0.135506	0.497265	0.65686	0.116431	0.535818	0.67801
B8809_RS08320	-0.233459	0.380752	0.552204	-0.0377591	0.875148	0.924818
B8809_RS08325	0.400163	0.0776834	0.206909	0.652479	0.00861976	0.0621972
B8809_RS08330	0.52637	0.0303235	0.115112	0.474019	0.0376202	0.125508
B8809_RS08335	-0.066205	0.690287	0.81198	0.0589432	0.708312	0.807434
B8809_RS08340	-0.130391	0.429646	0.595768	-0.0613162	0.719461	0.815569
B8809_RS08345	0.0743062	0.575839	0.71779	-0.0539261	0.691921	0.797583
B8809_RS08350	0.209351	0.322561	0.500481	0.265556	0.233483	0.390805
B8809_RS08355	0.00208049	0.993156	0.995192	-0.0729539	0.771189	0.852259
B8809_RS08360	-0.346487	0.0644446	0.182803	-0.544557	0.0079132	0.0600672
B8809_RS08365	0.353351	0.0703516	0.193442	0.689905	0.00546395	0.0494538
B8809_RS08370	0.0630294	0.683421	0.806816	-0.0209156	0.895928	0.938157
B8809_RS08375	0.324133	0.171785	0.333175	0.509974	0.0572302	0.161689
B8809_RS08380	-0.729557	0.00150353	0.0253397	-0.764025	0.000875602	0.0192337
B8809_RS08385	-1.86635	6.91741245713937e-06	0.000816775	-1.51302	4.82099869220858e-05	0.00416198
B8809_RS08390	-2.79294	4.68321725607454e-05	0.00326989	-2.12052	0.000476364	0.0145764
B8809_RS08395	0.569188	0.109551	0.251081	0.738703	0.0492921	0.147801
B8809_RS08400	0.44964	0.0173111	0.0871662	0.434054	0.021004	0.0937091
B8809_RS08405	0.380245	0.0593553	0.174496	0.484735	0.0179099	0.0875345
B8809_RS08410	0.141425	0.490255	0.650678	0.279703	0.163448	0.304906
B8809_RS08415	0.0241387	0.878887	0.925727	0.0741612	0.631328	0.751215
B8809_RS08420	-0.455276	0.1097	0.251128	-0.241254	0.32828	0.493303
B8809_RS08425	0.341685	0.168043	0.329512	0.19508	0.390545	0.552471
B8809_RS08430	0.626673	0.0181888	0.0893444	0.0189005	0.930422	0.960388
B8809_RS08435	-0.656526	0.0923494	0.225585	-1.2342	0.00615506	0.0530563
B8809_RS08440	-0.115995	0.631089	0.764897	-0.41689	0.100844	0.226561
B8809_RS08445	-0.465189	0.204684	0.37363	-1.6697	0.0015536	0.0263703
B8809_RS08450	-0.667114	0.0294935	0.113727	-0.620084	0.0290008	0.108406
B8809_RS08455	0.479044	0.292588	0.473127	0.386211	0.366201	0.529528
B8809_RS08460	0.83613	0.0169489	0.0866179	0.786787	0.0177443	0.0873804
B8809_RS08465	0.577368	0.0954031	0.229132	0.745814	0.0303075	0.110337
B8809_RS08470	0.731471	0.0633661	0.182436	0.518914	0.148986	0.288384
B8809_RS08475	-0.853252	0.00777285	0.0624865	-0.947337	0.00294409	0.0355557
B8809_RS08480	-1.05099	0.0127843	0.0743848	-0.952848	0.0126243	0.0746346
B8809_RS08485	-0.457724	0.203435	0.372392	-0.759326	0.043523	0.138227
B8809_RS08490	-0.12464	0.662413	0.788683	-0.559784	0.0687988	0.177685
B8809_RS08495	-0.468275	0.154271	0.312539	-0.822374	0.0211208	0.0937091
B8809_RS08500	-0.676106	0.0615379	0.178762	-1.14374	0.00521491	0.0483182
B8809_RS08505	-0.730112	0.112288	0.255259	-1.11833	0.0215038	0.0937091
B8809_RS08510	-0.708827	0.195833	0.363929	-1.22221	0.0365689	0.123295
B8809_RS08515	-0.355004	0.431304	0.596322	-0.895668	0.06414	0.171069
B8809_RS08520	-0.635878	0.0940119	0.228315	-0.678762	0.059683	0.164922
B8809_RS08525	-0.636026	0.173479	0.335461	-0.780101	0.083201	0.198056
B8809_RS08530	-1.25455	0.0574717	0.170756	-1.77366	0.0115924	0.0724061
B8809_RS08535	-0.797325	0.0872337	0.219488	-1.09394	0.0227636	0.0952953
B8809_RS08540	-0.868553	0.0676269	0.188334	-1.26779	0.0128698	0.0746828
B8809_RS08545	-0.72125	0.087956	0.220454	-1.07441	0.0166359	0.0838462
B8809_RS08550	-0.816934	0.0559777	0.16759	-1.07666	0.0147603	0.079588
B8809_RS08555	-0.577431	0.251387	0.431252	-1.19252	0.0321024	0.11393
B8809_RS08560	-0.0638767	0.806035	0.885099	-0.510547	0.070585	0.179102
B8809_RS08565	-0.262377	0.265167	0.445363	-0.282282	0.204753	0.356132
B8809_RS08570	0.907649	0.0118434	0.0712425	0.169837	0.558918	0.696421
B8809_RS08575	0.489242	0.0339561	0.12362	0.292296	0.150801	0.29046
B8809_RS08580	0.42219	0.06824	0.189771	0.359388	0.0951753	0.218646
B8809_RS08585	-1.41096	0.0144902	0.0797983	-0.248985	0.528013	0.673363
B8809_RS08590	-0.992295	0.170365	0.331736	-0.435297	0.497506	0.64925
B8809_RS08595	-0.425827	0.378098	0.550805	-0.564104	0.229676	0.386749
B8809_RS08600	-0.353081	0.540387	0.687349	-0.263247	0.621115	0.747349
B8809_RS08605	-0.39697	0.315089	0.493278	-0.626838	0.111278	0.243343
B8809_RS08610	-0.151265	0.850176	0.912737	-1.24436	0.15071	0.29046
B8809_RS08620	-0.492361	0.0939071	0.228315	-0.388534	0.14124	0.28081
B8809_RS08625	-0.587526	0.121326	0.268621	-0.215245	0.496336	0.648188
B8809_RS08630	-0.48414	0.325474	0.503802	-0.364921	0.418107	0.577668
B8809_RS08635	-0.704638	0.187154	0.351201	-0.326126	0.479826	0.635354
B8809_RS08640	1.63863	0.0102836	0.0695211	0.851752	0.120845	0.255408
B8809_RS08645	-0.330543	0.598982	0.740209	-1.23344	0.0759364	0.186991
B8809_RS08650	-0.758455	0.180506	0.344446	-0.556061	0.274898	0.437904
B8809_RS08660	-0.381467	0.302369	0.482556	-0.304435	0.370058	0.533527
B8809_RS08665	-0.107819	0.517432	0.673474	-0.0529806	0.735331	0.826666
B8809_RS08670	-0.236822	0.707597	0.823424	0.516083	0.365879	0.529455
B8809_RS08675	-0.169136	0.391066	0.560469	-0.347775	0.0856744	0.201314
B8809_RS08680	0.572377	0.201799	0.371486	-0.205618	0.631138	0.751215
B8809_RS08685	0.647246	0.00907815	0.0659921	0.171664	0.386896	0.550043
B8809_RS08690	-1.25848	0.000595313	0.0155178	-1.31611	0.000451828	0.0144807
B8809_RS08695	-1.25729	4.32746153373419e-05	0.00325392	-1.29927	2.68973479986765e-05	0.00349838
B8809_RS08700	0.123947	0.584038	0.72587	0.232808	0.289693	0.453807
B8809_RS08705	0.435982	0.0242141	0.104549	0.360475	0.0532365	0.154025
B8809_RS08710	0.356943	0.152283	0.309795	0.241483	0.29233	0.456838
B8809_RS08715	-0.0896323	0.801847	0.883162	-0.292633	0.399328	0.55883
B8809_RS08720	0.438103	0.105959	0.245698	0.151869	0.530577	0.675311
B8809_RS08725	-0.311339	0.328575	0.506597	-0.464809	0.13692	0.276241
B8809_RS08730	-0.0275199	0.878331	0.925727	-0.298674	0.113041	0.245277
B8809_RS08735	0.416264	0.372234	0.545106	-0.359225	0.43365	0.591957
B8809_RS08740	0.141795	0.538306	0.686119	-0.307929	0.204294	0.355967
B8809_RS08745	-0.0640212	0.759633	0.852026	-0.495698	0.0422846	0.135076
B8809_RS08750	0.687304	0.00927191	0.0663977	0.43281	0.0679867	0.177219
B8809_RS08755	0.0385523	0.805542	0.885099	-0.112417	0.479781	0.635354
B8809_RS08760	-0.156146	0.278087	0.459615	-0.010864	0.936405	0.963005
B8809_RS08765	-0.450118	0.0294245	0.113687	-0.226079	0.189009	0.336627
B8809_RS08770	0.874155	0.000684986	0.0169512	0.330346	0.0782325	0.189993
B8809_RS08775	1.00607	0.000286117	0.00932265	0.357435	0.0612043	0.166766
B8809_RS08780	0.598755	0.0283097	0.111583	1.20912	0.00104875	0.020835
B8809_RS08785	-0.222839	0.488084	0.648237	0.413002	0.232234	0.38938
B8809_RS08790	0.111707	0.75727	0.850699	1.11778	0.0213669	0.0937091
B8809_RS08795	0.406204	0.0412572	0.139519	0.313827	0.109098	0.240198
B8809_RS08800	0.0587219	0.698498	0.816724	0.040741	0.796638	0.869325
B8809_RS08805	0.0402512	0.820202	0.895307	0.0648315	0.727689	0.821856
B8809_RS08810	0.0339487	0.822877	0.897225	0.0184422	0.907091	0.944786
B8809_RS08815	0.115021	0.555643	0.698125	0.353546	0.0790807	0.191103
B8809_RS08820	-0.165918	0.28121	0.461608	-0.254423	0.12363	0.259053
B8809_RS08825	0.726662	0.00128288	0.0232379	0.347149	0.0506536	0.149589
B8809_RS08830	0.598887	0.00376014	0.0408393	0.217901	0.185392	0.332459
B8809_RS08835	0.435492	0.0792262	0.208743	0.718223	0.0148004	0.079588
B8809_RS08840	0.189633	0.294983	0.474866	0.241383	0.211953	0.366049
B8809_RS08845	0.148247	0.369665	0.542564	-0.059439	0.721743	0.816555
B8809_RS08850	-0.158279	0.303108	0.482948	-0.127342	0.391423	0.552807
B8809_RS08855	0.0977623	0.545086	0.690631	0.0821356	0.590473	0.724655
B8809_RS08860	-1.57083	0.00278456	0.0338125	-2.69925	0.000107726	0.00655197
B8809_RS08865	-1.2233	0.00744571	0.0622067	-2.50517	0.000123098	0.00687593
B8809_RS08870	0.400369	0.293407	0.473667	0.306526	0.391631	0.552807
B8809_RS08875	0.18207	0.18107	0.345021	0.365056	0.0190047	0.0887112
B8809_RS08880	0.0243804	0.888098	0.930955	0.0652379	0.699931	0.801867
B8809_RS08885	0.0486068	0.708761	0.824288	0.112235	0.411767	0.572143
B8809_RS08890	-0.0337081	0.822513	0.897225	0.238265	0.14351	0.28311
B8809_RS08895	0.34873	0.0447701	0.146609	0.385748	0.0307021	0.110743
B8809_RS08900	-0.146411	0.600976	0.741541	-0.177612	0.498146	0.64925
B8809_RS08905	0.289335	0.241164	0.420211	0.272275	0.241461	0.400048
B8809_RS08910	0.597367	0.0313993	0.1175	0.681735	0.0144098	0.0786903
B8809_RS08915	-0.665003	0.00238573	0.0316504	-0.174857	0.309445	0.475602
B8809_RS08920	-0.121701	0.374929	0.547414	-0.130298	0.36066	0.524809
B8809_RS08925	-1.33427	0.000876162	0.0194107	-1.47561	0.000345903	0.0139121
B8809_RS08930	-0.292224	0.139195	0.291847	-0.151916	0.408226	0.569543
B8809_RS08935	-0.424867	0.0500512	0.155665	-0.318782	0.102134	0.228719
B8809_RS08940	-0.197832	0.256386	0.435503	-0.111323	0.513919	0.65926
B8809_RS08945	0.236459	0.248178	0.427853	-0.132383	0.512801	0.658755
B8809_RS08950	-0.0575497	0.736974	0.841479	0.103477	0.560425	0.697855
B8809_RS08955	-0.438348	0.0289634	0.113474	-0.265133	0.164352	0.305716
B8809_RS08960	-0.321161	0.049101	0.154843	-0.351266	0.0379617	0.126431
B8809_RS08965	-0.108382	0.42045	0.587852	0.0612135	0.639767	0.756651
B8809_RS08970	0.16359	0.367458	0.541357	-0.0952354	0.588993	0.723818
B8809_RS08975	-0.211025	0.299776	0.479975	-0.0855089	0.675044	0.783211
B8809_RS08980	-0.173973	0.286778	0.467209	-0.118464	0.46428	0.620416
B8809_RS08985	-0.0304312	0.802556	0.883445	0.119322	0.34457	0.508404
B8809_RS08990	0.819234	0.00208892	0.0293801	0.578116	0.0114806	0.0719379
B8809_RS08995	0.710921	0.00242842	0.0316504	0.705576	0.00326796	0.0378039
B8809_RS09000	-0.263547	0.308424	0.48705	-1.2737	0.000892976	0.0193478
B8809_RS09005	0.957461	0.00556957	0.0511197	0.468842	0.0962255	0.220067
B8809_RS09010	-0.520097	0.0251889	0.10682	-0.507228	0.0297606	0.109511
B8809_RS09015	-0.66377	0.0187321	0.0910979	-0.749322	0.012218	0.0734963
B8809_RS09020	-0.00456056	0.971873	0.984462	0.0694918	0.604891	0.734967
B8809_RS09025	0.31475	0.516913	0.673261	0.30071	0.51248	0.658755
B8809_RS09030	0.15403	0.23891	0.417772	0.203599	0.13482	0.272627
B8809_RS09035	-0.0444514	0.922644	0.954376	-0.0411503	0.92361	0.95588
B8809_RS09040	-0.556699	0.0807802	0.21113	-0.115518	0.654067	0.766052
B8809_RS09045	0.221082	0.153306	0.311552	0.284856	0.0742065	0.184572
B8809_RS09050	0.0550843	0.804092	0.884637	-0.500188	0.0455957	0.14163
B8809_RS09055	-0.14641	0.253995	0.433298	-0.124319	0.340289	0.504371
B8809_RS09060	0.147146	0.52287	0.676961	0.424179	0.109103	0.240198
B8809_RS09065	-0.109285	0.467202	0.629621	0.0989661	0.531646	0.676231
B8809_RS09070	-0.0680874	0.635338	0.768142	0.189519	0.225464	0.381629
B8809_RS09075	-0.01086	0.957573	0.976045	0.259497	0.254614	0.414464
B8809_RS09080	-0.272138	0.132463	0.282394	-0.106895	0.551296	0.690444
B8809_RS09085	-0.304503	0.0695021	0.192188	-0.265449	0.117816	0.25095
B8809_RS09090	0.0780922	0.626646	0.762348	0.406267	0.0389505	0.128412
B8809_RS09095	0.421677	0.0299768	0.114498	0.518711	0.0153395	0.080832
B8809_RS09100	0.181366	0.379673	0.551159	0.552362	0.0256384	0.101
B8809_RS09105	-0.218505	0.154774	0.31292	0.124098	0.396547	0.556774
B8809_RS09110	-0.296699	0.21453	0.387457	-0.351516	0.146046	0.285806
B8809_RS09115	0.317596	0.260716	0.440536	0.379412	0.161093	0.301952
B8809_RS09120	-0.492122	0.0111579	0.070261	-0.468115	0.0174604	0.0866372
B8809_RS09125	0.738872	0.0380561	0.132856	0.215878	0.480778	0.635512
B8809_RS09130	0.119638	0.659589	0.786279	0.247881	0.342311	0.505834
B8809_RS09135	0.928565	0.0227092	0.101594	0.51747	0.14585	0.285806
B8809_RS09140	0.716557	0.0564114	0.168116	0.375413	0.261663	0.42242
B8809_RS09145	0.288909	0.221952	0.397723	0.522124	0.0330372	0.116313
B8809_RS09150	-0.143881	0.295151	0.474866	-0.125273	0.377254	0.53992
B8809_RS09155	-1.96882	0.00222601	0.0306468	-2.48053	0.000564148	0.0153182
B8809_RS09160	-1.92258	0.000818939	0.0185603	-2.2003	0.00038117	0.0140233
B8809_RS09165	-1.29613	4.61803337831906e-05	0.00326989	-1.18761	4.86380894545878e-05	0.00416198
B8809_RS09170	-0.227685	0.258635	0.438836	-0.204627	0.326589	0.491518
B8809_RS09175	0.0290605	0.86411	0.919854	-0.109617	0.538228	0.679738
B8809_RS09180	0.206396	0.149467	0.305478	0.127097	0.362123	0.525576
B8809_RS09185	0.451537	0.0339149	0.12362	0.319609	0.0939724	0.216902
B8809_RS09190	-0.0242541	0.926597	0.955022	-0.110492	0.658665	0.769689
B8809_RS09195	-0.522151	0.0448622	0.146665	-0.214116	0.316933	0.482558
B8809_RS09200	-0.641362	0.0415284	0.139817	-0.756339	0.0168046	0.0842384
B8809_RS09205	-0.701573	0.014199	0.0788609	-0.535036	0.0473551	0.143757
B8809_RS09210	-0.0686083	0.746416	0.845448	-0.419247	0.0673486	0.176025
B8809_RS09215	-0.142859	0.518873	0.673979	-0.518283	0.0352845	0.121029
B8809_RS09220	-0.407499	0.027793	0.110214	-0.254175	0.123611	0.259053
B8809_RS09225	-0.203847	0.171145	0.332264	-0.194395	0.171809	0.315684
B8809_RS09230	0.579215	0.0832425	0.213767	0.47722	0.124171	0.259631
B8809_RS09235	0.340251	0.27561	0.456672	0.308422	0.291716	0.45649
B8809_RS09240	0.0922691	0.744317	0.844377	0.237522	0.373641	0.537109
B8809_RS09245	-0.447248	0.0162787	0.0850933	-0.45282	0.0131237	0.0746828
B8809_RS09250	-0.871591	0.00119033	0.0219537	-0.871161	0.000997703	0.0205317
B8809_RS09255	-1.00695	0.001686	0.0264381	-1.15631	0.000650583	0.0169585
B8809_RS09260	0.303622	0.100245	0.236119	0.470789	0.0152963	0.080832
B8809_RS09265	0.0688461	0.624278	0.760414	0.287048	0.058814	0.163467
B8809_RS09270	0.610257	0.00405153	0.0425847	0.413307	0.026784	0.103076
B8809_RS09275	-0.220088	0.349008	0.522122	-0.368963	0.115879	0.248402
B8809_RS09280	-0.249727	0.171067	0.332264	-0.340211	0.0662391	0.174056
B8809_RS09285	-0.313618	0.234932	0.412662	-0.429163	0.0971256	0.221564
B8809_RS09290	0.0832376	0.639816	0.771929	0.302211	0.13307	0.270429
B8809_RS09295	-0.706333	0.0123934	0.0731497	-0.849173	0.00369179	0.040321
B8809_RS09300	-0.189503	0.34126	0.516411	-0.115326	0.525558	0.67067
B8809_RS09305	-0.808083	0.0612301	0.178132	-0.535996	0.145542	0.285806
B8809_RS09310	0.873627	0.00177518	0.026696	0.546529	0.0195946	0.0899234
B8809_RS09315	1.09233	0.0050964	0.0486207	0.450551	0.15355	0.292353
B8809_RS09320	-0.015739	0.932445	0.958167	-0.511439	0.0202506	0.0918559
B8809_RS09325	0.320048	0.169257	0.330962	0.147896	0.485757	0.64165
B8809_RS09330	-0.635111	0.0041347	0.0429964	-0.902435	0.00054775	0.0152413
B8809_RS09335	-0.678083	0.0104041	0.0695432	-1.14514	0.000544001	0.0152413
B8809_RS09340	-0.189809	0.265127	0.445363	-0.395709	0.034597	0.119924
B8809_RS09345	0.647628	0.0477959	0.153434	0.455966	0.126924	0.263443
B8809_RS09350	-0.463868	0.00958005	0.0676137	-0.603499	0.00183706	0.0290061
B8809_RS09355	-0.381921	0.0258337	0.107502	-0.597941	0.00297841	0.0355557
B8809_RS09360	0.514113	0.0210633	0.0977073	0.384324	0.0666733	0.174603
B8809_RS09365	0.677058	0.00346875	0.0385917	0.626526	0.00525998	0.0484189
B8809_RS09370	-0.0578118	0.79452	0.877067	-0.278873	0.217396	0.373353
B8809_RS09375	0.409	0.243787	0.42252	-0.0817554	0.804679	0.873041
B8809_RS09380	0.766666	0.0258981	0.107502	0.560053	0.0718808	0.180626
B8809_RS09385	0.469874	0.0253931	0.106964	0.885298	0.000678537	0.0174545
B8809_RS09390	0.943555	0.000188942	0.00738762	0.327795	0.0529652	0.154025
B8809_RS09395	0.579417	0.0460619	0.150286	0.24221	0.336912	0.501647
B8809_RS09400	1.1529	0.00363253	0.0397757	0.650358	0.048135	0.145222
B8809_RS09405	-1.43431	0.0030285	0.0355347	-1.64593	0.00156468	0.0263703
B8809_RS09410	0.339177	0.0635025	0.182436	-0.0940281	0.557357	0.695449
B8809_RS09415	-0.326769	0.253089	0.43213	-0.999832	0.0052753	0.0484189
B8809_RS09420	-0.0882939	0.617462	0.756352	-0.555197	0.0104173	0.0681132
B8809_RS09425	-0.284228	0.28093	0.461608	-0.474004	0.0838248	0.198399
B8809_RS09430	-1.07849	0.0155845	0.082345	-1.61069	0.00185545	0.0290061
B8809_RS09435	-0.100052	0.527835	0.6791	-0.0781082	0.628325	0.750383
B8809_RS09440	-0.035881	0.856088	0.916567	0.295906	0.156699	0.295701
B8809_RS09445	-0.472673	0.0489036	0.154843	-0.59668	0.0204309	0.0924592
B8809_RS09450	-0.488594	0.00871282	0.0655101	-0.534602	0.00536234	0.0489364
B8809_RS09455	-0.363379	0.0213519	0.0978869	-0.117227	0.378561	0.540999
B8809_RS09460	1.04352	0.0010755	0.0212385	0.429905	0.0705842	0.179102
B8809_RS09465	0.571905	0.0301488	0.114895	1.1436	0.00117347	0.0224915
B8809_RS09470	-0.234221	0.458109	0.621516	0.372342	0.262393	0.423249
B8809_RS09475	-0.135065	0.625111	0.760954	0.676862	0.046146	0.142296
B8809_RS09480	-0.443871	0.0384543	0.133324	-0.388688	0.0471981	0.143503
B8809_RS09485	0.131783	0.537523	0.686119	0.228627	0.276644	0.438978
B8809_RS09490	0.261259	0.162057	0.3223	0.26014	0.150447	0.290349
B8809_RS09495	-0.25309	0.411696	0.580292	-0.127922	0.645914	0.760369
B8809_RS09500	-0.0145763	0.956221	0.975685	0.00500514	0.983856	0.991463
B8809_RS09505	0.175751	0.337186	0.513995	-0.175177	0.323113	0.488542
B8809_RS09510	0.210997	0.138269	0.290662	0.287006	0.0531659	0.154025
B8809_RS09515	0.281294	0.148253	0.303809	0.379899	0.0617532	0.167213
B8809_RS09520	-0.0373626	0.767187	0.858038	0.159173	0.221113	0.375893
B8809_RS09525	-0.738956	0.0690747	0.191666	-0.130761	0.68194	0.789339
B8809_RS09530	-0.792841	0.124377	0.272903	-0.156281	0.707443	0.807386
B8809_RS09535	-1.03286	0.0170144	0.0866229	-0.817211	0.0296423	0.109511
B8809_RS09540	0.397652	0.0489805	0.154843	0.270429	0.148913	0.288384
B8809_RS09545	-0.604841	0.00699579	0.0594642	-0.558387	0.0106161	0.0689516
B8809_RS09550	-0.0969199	0.539069	0.686119	-0.116439	0.44685	0.606181
B8809_RS09555	0.123845	0.415362	0.582659	0.406434	0.0195015	0.0897068
B8809_RS09560	-1.2064	0.00170394	0.0264381	-1.3453	0.000729533	0.018069
B8809_RS09565	-0.850526	0.00340593	0.0382917	-1.15906	0.000533227	0.0152413
B8809_RS09570	-0.0494115	0.690011	0.81198	0.105929	0.398255	0.558128
B8809_RS09575	-0.298943	0.0891707	0.220653	-0.132574	0.430252	0.589448
B8809_RS09580	-0.218996	0.116662	0.260935	-0.168472	0.228685	0.385412
B8809_RS09585	-0.389816	0.031379	0.1175	-0.266512	0.118682	0.252474
B8809_RS09590	0.573574	0.0150384	0.0812157	0.883042	0.00125518	0.023595
B8809_RS09595	0.414516	0.117486	0.262197	1.02446	0.00392189	0.0415524
B8809_RS09600	-0.753224	0.00899942	0.0659921	-0.67225	0.0187531	0.0885565
B8809_RS09605	-2.59119	3.00250174651502e-06	0.00045153	-2.43146	1.96002079553826e-06	0.00042576
B8809_RS09610	-3.82644	8.93709276016594e-08	2.91200272435407e-05	-3.85581	3.62593404665358e-08	2.36290035373591e-05
B8809_RS09615	-4.28955	4.33285131920402e-09	8.47072432904385e-06	-3.94484	2.99154825808822e-09	5.84847684456248e-06
B8809_RS09620	-4.20666	2.40044668853616e-07	5.86609159511025e-05	-3.94887	4.38797549194851e-07	0.00012255
B8809_RS09625	-3.60476	1.25162021318488e-08	1.22345875838822e-05	-3.35918	2.54313522844093e-08	2.36290035373591e-05
B8809_RS09630	-1.35633	0.0107046	0.0699859	-1.81967	0.00233744	0.0309761
B8809_RS09635	0.654689	0.00290229	0.0345974	0.0305838	0.848442	0.904912
B8809_RS09640	0.892853	0.00116435	0.0217789	0.467518	0.0349129	0.120415
B8809_RS09645	0.475025	0.0363869	0.129339	0.523922	0.0298133	0.109511
B8809_RS09650	0.0771989	0.67247	0.797181	0.165346	0.399294	0.55883
B8809_RS09655	-0.169904	0.354254	0.527469	-0.177498	0.355064	0.519882
B8809_RS09660	0.00332288	0.994425	0.995953	-0.225293	0.623012	0.74815
B8809_RS09665	0.406639	0.075014	0.202001	0.380615	0.0778933	0.189877
B8809_RS09670	0.385625	0.0645344	0.182803	0.106837	0.553732	0.692608
B8809_RS09675	0.0729111	0.726549	0.834051	0.494963	0.0321103	0.11393
B8809_RS09680	0.55436	0.0212523	0.0977841	0.438251	0.0454507	0.14152
B8809_RS09685	0.528383	0.227542	0.404036	0.306661	0.451237	0.609232
B8809_RS09690	-0.53664	0.00303544	0.0355347	-0.453319	0.00852543	0.0621972
B8809_RS09695	-0.298583	0.0887666	0.220653	0.0286367	0.862951	0.91589
B8809_RS09700	0.752728	0.0393	0.135344	0.93618	0.0146055	0.0793158
B8809_RS09705	-0.425445	0.0114842	0.0705797	-0.467579	0.00831516	0.0621972
B8809_RS09710	-0.0430663	0.749322	0.846103	0.0121071	0.927081	0.957951
B8809_RS09715	-0.398713	0.011213	0.070261	-0.337073	0.0226531	0.0950583
B8809_RS09720	-0.204747	0.196024	0.363938	-0.0965886	0.535652	0.67801
B8809_RS09725	0.0251494	0.834996	0.903663	0.146826	0.251177	0.410578
B8809_RS09730	-0.284626	0.0555374	0.167297	-0.223124	0.124309	0.259641
B8809_RS09735	-0.369441	0.0229868	0.102135	-0.315169	0.048949	0.146997
B8809_RS09740	-0.309475	0.0389338	0.13448	-0.171067	0.214468	0.369415
B8809_RS09745	-0.280903	0.0984502	0.234059	-0.0931865	0.572546	0.709169
B8809_RS09750	0.0743615	0.611165	0.750049	0.392324	0.0253345	0.100949
B8809_RS09755	0.0396543	0.751102	0.846343	0.202434	0.14346	0.28311
B8809_RS09760	-0.0658476	0.591044	0.732359	-0.0482102	0.692327	0.797583
B8809_RS09765	-0.126344	0.342129	0.516895	-0.0845436	0.522256	0.667282
B8809_RS09770	0.0162714	0.933172	0.958167	0.322809	0.148084	0.28799
B8809_RS09775	0.130982	0.410641	0.579298	0.227439	0.191768	0.33983
B8809_RS09780	-0.138227	0.385264	0.557001	-0.0394698	0.805163	0.873041
B8809_RS09785	0.437625	0.0717777	0.195985	0.609052	0.0265744	0.102627
B8809_RS09790	0.12339	0.469262	0.631823	0.0849652	0.624382	0.748875
B8809_RS09795	0.178838	0.50008	0.659688	0.379433	0.179849	0.325259
